# Supplementary material for: 3-(1H-1,3-Benzimidazol-2-yl)-2,7-dimeth­oxy­quinoline
Source: Acta Crystallogr Sect E Struct Rep Online. 2012 Jul 18;68(Pt 8):o2492. doi: 10.1107/S1600536812032357 (PMC3414947; doi:10.1107/S1600536812032357)
Supplement: Supplementary file 1 [file e-68-o2492-sup1.cif]

##############################################################################
#                                                                            #
# This CIF contains the data in a paper accepted for publication in          #
# Acta Crystallographica Section E. It conforms to the requirements of       #
# Notes for Authors for Acta Crystallographica Section E, and has been       #
# peer reviewed under the auspices of the IUCr Commission on Journals.       #
#                                                                            #
# Full details of the Crystallographic Information File format               #
# are given in the paper "The Crystallographic Information File (CIF):       #
# a New Standard Archive File for Crystallography" by S. R. Hall, F. H.      #
# Allen and I. D. Brown [Acta Cryst. (1991), A47, 655-685].                  #
#                                                                            #
# The current version of the core CIF dictionary is obtainable from          #
# ftp://ftp.iucr.org/pub/cif_core.dic.                                       #
#                                                                            #
# Software is freely available for graphical display of the structure(s)     #
# in this CIF. For information consult the CIF software page                 #
# http://www.iucr.org/resources/cif/software.                                #
#                                                                            #
# This file may be used for bona fide research purposes within the           #
# scientific community so long as proper attribution is given to the journal # 
# article from which it was obtained.                                        #
#                                                                            #
##############################################################################
data_global
_audit_creation_method     'WinGX routine CIF_UPDATE'
_audit_conform_dict_name     cif_core.dic
_audit_conform_dict_version     2.3
_journal_date_recd_electronic     2012-07-14
_journal_date_accepted     2012-07-16
_journal_name_full     'Acta Crystallographica, Section E'
_journal_year     2012
_journal_volume     68
_journal_issue      8
_journal_page_first     o2492
_journal_page_last     o2492
_journal_paper_category     QO
_journal_paper_doi     10.1107/S1600536812032357
_journal_coeditor_code     HB6897
_publ_contact_author_name     'Sofiane, Bouacida '
_publ_contact_author_address
;
Unit\'e de recherche de Chimie de l'Environnement et Mol\'eculaire
Structurale (CHEMS), Universit\'e Mentouri-Constantine
25000 Algeria
;
_publ_contact_author_email     bouacida_sofiane@yahoo.fr
_publ_contact_author_fax     '00 (213) 31 81 88 16'
_publ_contact_author_phone     '00 (213) 74 45 27 14'
_publ_section_title
;
3-(1<i>H</i>-1,3-Benzimidazol-2-yl)-2,7-dimethoxyquinoline
;
loop_
    _publ_author_name
    _publ_author_footnote
    _publ_author_address
    'Hayette Alliouche' .
;
Laboratoire des Produits Naturels
d'Origine V\'eg\'etale et de Synth\`ese Organique (PHYSYNOR)
Universit\'e Mentouri-Constantine
25000 Constantine
Algeria
;
    'Sofiane Bouacida' .
;
Unit\'e de Recherche de Chimie de l'Environnement
et Mol\'eculaire Structurale (CHEMS), Universit\'e Mentouri-Constantine
25000 Algeria
D\'epartement Sciences de la Mati\`ere,
Facult\'e des Sciences Exactes et Sciences de la Nature et de la Vie,
Universit\'e Oum El Bouaghi,
Algeria
;
    'Thierry Roisnel' .
;
Centre de Difractom\'etrie X
UMR 6226 CNRS Unit\'e Sciences Chimiques de Rennes
Universit\'e de Rennes I
263 Avenue du G\'en\'eral Leclerc
35042 Rennes
France
;
    'Ali Belfaitah' .
;
Laboratoire des Produits Naturels
d'Origine V\'eg\'etale et de Synth\`ese Organique (PHYSYNOR)
Universit\'e Mentouri-Constantine
25000 Constantine
Algeria
;
data_I
_chemical_name_systematic
;
3-(1<i>H</i>-1,3-Benzimidazol-2-yl)-2,7-dimethoxyquinoline
;
_chemical_formula_moiety     'C18 H15 N3 O2'
_chemical_formula_sum     'C18 H15 N3 O2'
_chemical_formula_iupac     'C18 H15 N3 O2'
_chemical_formula_weight     305.33
_symmetry_cell_setting     orthorhombic
_symmetry_space_group_name_H-M     'P b c a'
_symmetry_space_group_name_Hall     '-P 2ac 2ab'
loop_
    _symmetry_equiv_pos_as_xyz
    'x, y, z'
    '-x+1/2, -y, z+1/2'
    'x+1/2, -y+1/2, -z'
    '-x, y+1/2, -z+1/2'
    '-x, -y, -z'
    'x-1/2, y, -z-1/2'
    '-x-1/2, y-1/2, z'
    'x, -y-1/2, z-1/2'
_cell_length_a     6.7094(2)
_cell_length_b     9.4134(3)
_cell_length_c     49.1620(16)
_cell_angle_alpha     90
_cell_angle_beta     90
_cell_angle_gamma     90
_cell_volume     3104.99(17)
_cell_formula_units_Z     8
_cell_measurement_reflns_used     3402
_cell_measurement_theta_min     3.15
_cell_measurement_theta_max     26.69
_cell_measurement_temperature     150(2)
_exptl_crystal_description     block
_exptl_crystal_colour     colourless
_exptl_crystal_size_max     0.51
_exptl_crystal_size_mid     0.29
_exptl_crystal_size_min     0.09
_exptl_crystal_density_diffrn     1.306
_exptl_crystal_density_method     'not measured'
_exptl_crystal_F_000     1280
_exptl_absorpt_coefficient_mu     0.088
_exptl_absorpt_correction_type     multi-scan
_exptl_absorpt_process_details     '(SADABS; Sheldrick, 2002)'
_exptl_absorpt_correction_T_min     0.900
_exptl_absorpt_correction_T_max     0.992
_exptl_special_details     ?
_diffrn_ambient_temperature     150(2)
_diffrn_radiation_type     MoK\a
_diffrn_radiation_wavelength     0.71073
_diffrn_radiation_monochromator     graphite
_diffrn_measurement_device_type     'Bruker APEXII'
_diffrn_measurement_method     'CCD rotation images, thin slices'
_diffrn_reflns_number     14322
_diffrn_reflns_av_R_equivalents     0.0345
_diffrn_reflns_theta_min     3.15
_diffrn_reflns_theta_max     27.07
_diffrn_reflns_theta_full     27.07
_diffrn_measured_fraction_theta_max     0.997
_diffrn_measured_fraction_theta_full     0.997
_diffrn_reflns_limit_h_min     -8
_diffrn_reflns_limit_h_max     8
_diffrn_reflns_limit_k_min     -12
_diffrn_reflns_limit_k_max     11
_diffrn_reflns_limit_l_min     -51
_diffrn_reflns_limit_l_max     62
_refine_special_details
;
Refinement of <i>F</i>^2^ against ALL reflections. The weighted <i>R</i>-factor
<i>wR</i> and goodness of fit <i>S</i> are based on <i>F</i>^2^, conventional
<i>R</i>-factors <i>R</i> are based on <i>F</i>, with <i>F</i> set to zero for
negative <i>F</i>^2^. The threshold expression of <i>F</i>^2^ >
\s(<i>F</i>^2^) is used only for calculating <i>R</i>-factors(gt) <i>etc</i>.
and is not relevant to the choice of reflections for refinement.
<i>R</i>-factors based on <i>F</i>^2^ are statistically about twice as large
as those based on <i>F</i>, and <i>R</i>- factors based on ALL data will be
even larger.
;
_reflns_number_total     3398
_reflns_number_gt     2696
_reflns_threshold_expression     I>2\s(I)
_refine_ls_structure_factor_coef     Fsqd
_refine_ls_matrix_type     full
_refine_ls_R_factor_all     0.0606
_refine_ls_R_factor_gt     0.0457
_refine_ls_wR_factor_gt     0.1044
_refine_ls_wR_factor_ref     0.1117
_refine_ls_goodness_of_fit_ref     1.032
_refine_ls_restrained_S_all     1.032
_refine_ls_number_reflns     3398
_refine_ls_number_parameters     210
_refine_ls_number_restraints     0
_refine_ls_hydrogen_treatment     constr
_refine_ls_weighting_scheme     calc
_refine_ls_weighting_details
         'calc w=1/[\s^2^(Fo^2^)+(0.0451P)^2^+1.4136P] where P=(Fo^2^+2Fc^2^)/3'
_atom_sites_solution_hydrogens     geom
_atom_sites_solution_primary     direct
_atom_sites_solution_secondary     difmap
_refine_ls_shift/su_max     0.001
_refine_ls_shift/su_mean     0
_refine_diff_density_max     0.23
_refine_diff_density_min     -0.206
_refine_ls_extinction_method     none
loop_
    _atom_type_symbol
    _atom_type_description
    _atom_type_scat_dispersion_real
    _atom_type_scat_dispersion_imag
    _atom_type_scat_source
    C C 0.0033 0.0016 'International Tables Vol C Tables 4.2.6.8 and 6.1.1.4'
    H H 0 0 'International Tables Vol C Tables 4.2.6.8 and 6.1.1.4'
    N N 0.0061 0.0033 'International Tables Vol C Tables 4.2.6.8 and 6.1.1.4'
    O O 0.0106 0.006 'International Tables Vol C Tables 4.2.6.8 and 6.1.1.4'
_computing_data_collection     'APEX2 (Bruker, 2001)'
_computing_cell_refinement     'SAINT (Bruker, 2001)'
_computing_data_reduction     'SAINT (Bruker, 2001)'
_computing_structure_solution     'SIR2002 (Burla <i>et al.</i>, 2005)'
_computing_structure_refinement     'SHELXL97 (Sheldrick, 2008)'
_computing_molecular_graphics
             'ORTEP-3 (Farrugia, 1997) and DIAMOND (Brandenburg & Berndt, 2001)'
_computing_publication_material     'WinGX (Farrugia, 1999)'
loop_
    _atom_site_type_symbol
    _atom_site_label
    _atom_site_fract_x
    _atom_site_fract_y
    _atom_site_fract_z
    _atom_site_U_iso_or_equiv
    _atom_site_adp_type
    _atom_site_calc_flag
    _atom_site_refinement_flags
    _atom_site_occupancy
    _atom_site_symmetry_multiplicity
    _atom_site_disorder_assembly
    _atom_site_disorder_group
    C C1 1.2836(2) 0.46202(18) 0.63727(4) 0.0326(4) Uani d . 1 1 . .
    H H1A 1.272 0.4041 0.6208 0.049 Uiso calc R 1 1 . .
    H H1B 1.3178 0.4009 0.6527 0.049 Uiso calc R 1 1 . .
    H H1C 1.3884 0.5334 0.6347 0.049 Uiso calc R 1 1 . .
    C C3 1.0281(2) 0.62110(15) 0.62327(3) 0.0232(3) Uani d . 1 1 . .
    C C5 1.0569(2) 0.73868(16) 0.58254(3) 0.0258(3) Uani d . 1 1 . .
    C C6 1.1711(3) 0.76468(17) 0.55888(3) 0.0301(4) Uani d . 1 1 . .
    H H6 1.2896 0.7122 0.5555 0.036 Uiso calc R 1 1 . .
    C C7 1.1086(3) 0.86695(19) 0.54070(3) 0.0329(4) Uani d . 1 1 . .
    C C9 1.3846(3) 0.8225(2) 0.51100(4) 0.0453(5) Uani d . 1 1 . .
    H H9A 1.4838 0.8368 0.5254 0.068 Uiso calc R 1 1 . .
    H H9B 1.4391 0.855 0.4936 0.068 Uiso calc R 1 1 . .
    H H9C 1.3514 0.7213 0.5098 0.068 Uiso calc R 1 1 . .
    C C10 0.9307(3) 0.94447(19) 0.54508(3) 0.0357(4) Uani d . 1 1 . .
    H H10 0.8893 1.0141 0.5323 0.043 Uiso calc R 1 1 . .
    C C11 0.8182(3) 0.91890(18) 0.56783(3) 0.0335(4) Uani d . 1 1 . .
    H H11 0.6987 0.9709 0.5707 0.04 Uiso calc R 1 1 . .
    C C12 0.8784(2) 0.81534(16) 0.58716(3) 0.0270(3) Uani d . 1 1 . .
    C C13 0.7714(2) 0.78642(16) 0.61140(3) 0.0264(3) Uani d . 1 1 . .
    H H13 0.6494 0.8344 0.6149 0.032 Uiso calc R 1 1 . .
    C C14 0.8429(2) 0.68943(15) 0.62988(3) 0.0231(3) Uani d . 1 1 . .
    C C15 0.7363(2) 0.66229(15) 0.65547(3) 0.0219(3) Uani d . 1 1 . .
    C C18 0.5356(2) 0.68915(15) 0.68937(3) 0.0239(3) Uani d . 1 1 . .
    C C19 0.3995(3) 0.73837(17) 0.70884(3) 0.0310(4) Uani d . 1 1 . .
    H H19 0.3424 0.8305 0.7075 0.037 Uiso calc R 1 1 . .
    C C20 0.3513(3) 0.64821(18) 0.73003(3) 0.0327(4) Uani d . 1 1 . .
    H H20 0.259 0.6788 0.7435 0.039 Uiso calc R 1 1 . .
    C C21 0.4363(3) 0.51183(18) 0.73215(3) 0.0307(4) Uani d . 1 1 . .
    H H21 0.3998 0.4528 0.747 0.037 Uiso calc R 1 1 . .
    C C22 0.5711(2) 0.46135(16) 0.71324(3) 0.0266(3) Uani d . 1 1 . .
    H H22 0.6275 0.3691 0.7147 0.032 Uiso calc R 1 1 . .
    C C23 0.6202(2) 0.55309(15) 0.69194(3) 0.0225(3) Uani d . 1 1 . .
    N N4 1.12891(19) 0.64018(13) 0.60072(3) 0.0254(3) Uani d . 1 1 . .
    N N16 0.74790(19) 0.53920(13) 0.67005(2) 0.0229(3) Uani d . 1 1 . .
    H H16 0.8226 0.465 0.6662 0.027 Uiso calc R 1 1 . .
    N N17 0.6102(2) 0.75567(13) 0.66624(3) 0.0253(3) Uani d . 1 1 . .
    O O2 1.09768(16) 0.53168(11) 0.64249(2) 0.0285(3) Uani d . 1 1 . .
    O O8 1.2084(2) 0.90194(14) 0.51729(2) 0.0424(3) Uani d . 1 1 . .
loop_
    _atom_site_aniso_label
    _atom_site_aniso_U_11
    _atom_site_aniso_U_22
    _atom_site_aniso_U_33
    _atom_site_aniso_U_12
    _atom_site_aniso_U_13
    _atom_site_aniso_U_23
    C1 0.0285(9) 0.0335(9) 0.0357(9) 0.0116(7) 0.0000(7) 0.0024(7)
    C3 0.0269(8) 0.0181(7) 0.0247(8) -0.0009(6) -0.0013(7) -0.0007(6)
    C5 0.0301(8) 0.0239(7) 0.0234(8) -0.0010(6) -0.0007(7) -0.0015(6)
    C6 0.0320(8) 0.0325(9) 0.0257(8) 0.0016(7) 0.0022(7) -0.0016(7)
    C7 0.0396(10) 0.0378(9) 0.0213(8) -0.0032(8) 0.0024(7) 0.0019(7)
    C9 0.0401(10) 0.0612(13) 0.0344(10) 0.0042(9) 0.0114(9) 0.0084(9)
    C10 0.0455(10) 0.0363(9) 0.0254(9) 0.0032(8) -0.0019(8) 0.0065(7)
    C11 0.0373(9) 0.0348(9) 0.0285(9) 0.0071(8) -0.0002(8) 0.0043(7)
    C12 0.0322(8) 0.0244(8) 0.0245(8) -0.0002(7) -0.0010(7) 0.0001(6)
    C13 0.0277(8) 0.0229(7) 0.0285(8) 0.0029(6) 0.0007(7) -0.0006(6)
    C14 0.0250(8) 0.0178(7) 0.0265(8) -0.0023(6) 0.0016(7) -0.0019(6)
    C15 0.0240(7) 0.0170(7) 0.0247(7) -0.0018(6) -0.0006(6) -0.0001(6)
    C18 0.0260(8) 0.0195(7) 0.0261(8) -0.0023(6) 0.0019(7) -0.0006(6)
    C19 0.0319(9) 0.0262(8) 0.0350(9) 0.0014(7) 0.0063(8) -0.0037(7)
    C20 0.0313(9) 0.0364(9) 0.0303(9) -0.0031(7) 0.0085(7) -0.0052(7)
    C21 0.0347(9) 0.0325(8) 0.0250(8) -0.0091(7) 0.0020(7) 0.0002(7)
    C22 0.0297(8) 0.0233(7) 0.0269(8) -0.0029(6) -0.0022(7) 0.0015(6)
    C23 0.0232(7) 0.0204(7) 0.0239(8) -0.0036(6) -0.0002(6) -0.0024(6)
    N4 0.0271(7) 0.0239(6) 0.0251(7) -0.0003(5) 0.0009(6) 0.0005(5)
    N16 0.0256(6) 0.0184(6) 0.0246(7) 0.0026(5) 0.0018(6) 0.0011(5)
    N17 0.0273(7) 0.0195(6) 0.0291(7) -0.0002(5) 0.0049(6) 0.0009(5)
    O2 0.0280(6) 0.0260(6) 0.0317(6) 0.0061(5) 0.0031(5) 0.0067(5)
    O8 0.0475(8) 0.0515(8) 0.0282(7) 0.0046(6) 0.0086(6) 0.0112(6)
_geom_special_details
;
All e.s.d.'s (except the e.s.d. in the dihedral angle between two l.s. planes)
are estimated using the full covariance matrix. The cell e.s.d.'s are taken
into account individually in the estimation of e.s.d.'s in distances, angles
and torsion angles; correlations between e.s.d.'s in cell parameters are only
used when they are defined by crystal symmetry. An approximate (isotropic)
treatment of cell e.s.d.'s is used for estimating e.s.d.'s involving l.s.
planes.
;
loop_
    _geom_bond_atom_site_label_1
    _geom_bond_atom_site_label_2
    _geom_bond_site_symmetry_2
    _geom_bond_distance
    _geom_bond_publ_flag
    C1 O2 . 1.4327(19) ?
    C1 H1A . 0.98 ?
    C1 H1B . 0.98 ?
    C1 H1C . 0.98 ?
    C3 N4 . 1.311(2) ?
    C3 O2 . 1.3490(18) ?
    C3 C14 . 1.436(2) ?
    C5 N4 . 1.376(2) ?
    C5 C6 . 1.414(2) ?
    C5 C12 . 1.416(2) ?
    C6 C7 . 1.379(2) ?
    C6 H6 . 0.95 ?
    C7 O8 . 1.372(2) ?
    C7 C10 . 1.416(3) ?
    C9 O8 . 1.433(2) ?
    C9 H9A . 0.98 ?
    C9 H9B . 0.98 ?
    C9 H9C . 0.98 ?
    C10 C11 . 1.371(2) ?
    C10 H10 . 0.95 ?
    C11 C12 . 1.420(2) ?
    C11 H11 . 0.95 ?
    C12 C13 . 1.418(2) ?
    C13 C14 . 1.375(2) ?
    C13 H13 . 0.95 ?
    C14 C15 . 1.470(2) ?
    C15 N17 . 1.3297(19) ?
    C15 N16 . 1.3646(18) ?
    C18 N17 . 1.3912(19) ?
    C18 C19 . 1.402(2) ?
    C18 C23 . 1.407(2) ?
    C19 C20 . 1.382(2) ?
    C19 H19 . 0.95 ?
    C20 C21 . 1.409(2) ?
    C20 H20 . 0.95 ?
    C21 C22 . 1.381(2) ?
    C21 H21 . 0.95 ?
    C22 C23 . 1.397(2) ?
    C22 H22 . 0.95 ?
    C23 N16 . 1.3817(19) ?
    N16 H16 . 0.88 ?
loop_
    _geom_angle_atom_site_label_1
    _geom_angle_atom_site_label_2
    _geom_angle_atom_site_label_3
    _geom_angle_site_symmetry_1
    _geom_angle_site_symmetry_3
    _geom_angle
    _geom_angle_publ_flag
    O2 C1 H1A . . 109.5 ?
    O2 C1 H1B . . 109.5 ?
    H1A C1 H1B . . 109.5 ?
    O2 C1 H1C . . 109.5 ?
    H1A C1 H1C . . 109.5 ?
    H1B C1 H1C . . 109.5 ?
    N4 C3 O2 . . 119.97(14) ?
    N4 C3 C14 . . 125.19(14) ?
    O2 C3 C14 . . 114.84(13) ?
    N4 C5 C6 . . 117.44(14) ?
    N4 C5 C12 . . 122.40(14) ?
    C6 C5 C12 . . 120.13(14) ?
    C7 C6 C5 . . 119.29(16) ?
    C7 C6 H6 . . 120.4 ?
    C5 C6 H6 . . 120.4 ?
    O8 C7 C6 . . 124.28(16) ?
    O8 C7 C10 . . 114.55(15) ?
    C6 C7 C10 . . 121.17(16) ?
    O8 C9 H9A . . 109.5 ?
    O8 C9 H9B . . 109.5 ?
    H9A C9 H9B . . 109.5 ?
    O8 C9 H9C . . 109.5 ?
    H9A C9 H9C . . 109.5 ?
    H9B C9 H9C . . 109.5 ?
    C11 C10 C7 . . 119.87(16) ?
    C11 C10 H10 . . 120.1 ?
    C7 C10 H10 . . 120.1 ?
    C10 C11 C12 . . 120.65(16) ?
    C10 C11 H11 . . 119.7 ?
    C12 C11 H11 . . 119.7 ?
    C5 C12 C13 . . 117.74(14) ?
    C5 C12 C11 . . 118.88(15) ?
    C13 C12 C11 . . 123.36(15) ?
    C14 C13 C12 . . 120.40(14) ?
    C14 C13 H13 . . 119.8 ?
    C12 C13 H13 . . 119.8 ?
    C13 C14 C3 . . 116.74(14) ?
    C13 C14 C15 . . 120.74(14) ?
    C3 C14 C15 . . 122.49(13) ?
    N17 C15 N16 . . 112.88(13) ?
    N17 C15 C14 . . 122.37(13) ?
    N16 C15 C14 . . 124.70(13) ?
    N17 C18 C19 . . 130.07(14) ?
    N17 C18 C23 . . 109.77(13) ?
    C19 C18 C23 . . 120.15(14) ?
    C20 C19 C18 . . 117.66(15) ?
    C20 C19 H19 . . 121.2 ?
    C18 C19 H19 . . 121.2 ?
    C19 C20 C21 . . 121.37(16) ?
    C19 C20 H20 . . 119.3 ?
    C21 C20 H20 . . 119.3 ?
    C22 C21 C20 . . 121.94(15) ?
    C22 C21 H21 . . 119 ?
    C20 C21 H21 . . 119 ?
    C21 C22 C23 . . 116.50(15) ?
    C21 C22 H22 . . 121.7 ?
    C23 C22 H22 . . 121.7 ?
    N16 C23 C22 . . 132.20(14) ?
    N16 C23 C18 . . 105.44(13) ?
    C22 C23 C18 . . 122.36(14) ?
    C3 N4 C5 . . 117.44(13) ?
    C15 N16 C23 . . 107.05(12) ?
    C15 N16 H16 . . 126.5 ?
    C23 N16 H16 . . 126.5 ?
    C15 N17 C18 . . 104.86(12) ?
    C3 O2 C1 . . 117.47(12) ?
    C7 O8 C9 . . 117.27(14) ?
loop_
    _geom_torsion_atom_site_label_1
    _geom_torsion_atom_site_label_2
    _geom_torsion_atom_site_label_3
    _geom_torsion_atom_site_label_4
    _geom_torsion_site_symmetry_1
    _geom_torsion_site_symmetry_2
    _geom_torsion_site_symmetry_3
    _geom_torsion_site_symmetry_4
    _geom_torsion
    _geom_torsion_publ_flag
    N4 C5 C6 C7 . . . . -177.24(15) ?
    C12 C5 C6 C7 . . . . 1.1(2) ?
    C5 C6 C7 O8 . . . . 179.35(15) ?
    C5 C6 C7 C10 . . . . -1.1(3) ?
    O8 C7 C10 C11 . . . . -179.94(16) ?
    C6 C7 C10 C11 . . . . 0.5(3) ?
    C7 C10 C11 C12 . . . . 0.1(3) ?
    N4 C5 C12 C13 . . . . -0.8(2) ?
    C6 C5 C12 C13 . . . . -179.12(14) ?
    N4 C5 C12 C11 . . . . 177.74(15) ?
    C6 C5 C12 C11 . . . . -0.6(2) ?
    C10 C11 C12 C5 . . . . -0.1(3) ?
    C10 C11 C12 C13 . . . . 178.40(16) ?
    C5 C12 C13 C14 . . . . 1.5(2) ?
    C11 C12 C13 C14 . . . . -176.94(15) ?
    C12 C13 C14 C3 . . . . 0.0(2) ?
    C12 C13 C14 C15 . . . . 177.97(14) ?
    N4 C3 C14 C13 . . . . -2.7(2) ?
    O2 C3 C14 C13 . . . . 177.08(13) ?
    N4 C3 C14 C15 . . . . 179.41(14) ?
    O2 C3 C14 C15 . . . . -0.8(2) ?
    C13 C14 C15 N17 . . . . -22.2(2) ?
    C3 C14 C15 N17 . . . . 155.59(15) ?
    C13 C14 C15 N16 . . . . 154.92(15) ?
    C3 C14 C15 N16 . . . . -27.2(2) ?
    N17 C18 C19 C20 . . . . 179.94(16) ?
    C23 C18 C19 C20 . . . . -0.8(2) ?
    C18 C19 C20 C21 . . . . 0.3(3) ?
    C19 C20 C21 C22 . . . . -0.1(3) ?
    C20 C21 C22 C23 . . . . 0.4(2) ?
    C21 C22 C23 N16 . . . . 179.34(16) ?
    C21 C22 C23 C18 . . . . -1.0(2) ?
    N17 C18 C23 N16 . . . . 0.35(17) ?
    C19 C18 C23 N16 . . . . -179.03(14) ?
    N17 C18 C23 C22 . . . . -179.41(14) ?
    C19 C18 C23 C22 . . . . 1.2(2) ?
    O2 C3 N4 C5 . . . . -176.33(13) ?
    C14 C3 N4 C5 . . . . 3.4(2) ?
    C6 C5 N4 C3 . . . . 176.76(14) ?
    C12 C5 N4 C3 . . . . -1.6(2) ?
    N17 C15 N16 C23 . . . . -0.02(17) ?
    C14 C15 N16 C23 . . . . -177.42(14) ?
    C22 C23 N16 C15 . . . . 179.52(16) ?
    C18 C23 N16 C15 . . . . -0.20(16) ?
    N16 C15 N17 C18 . . . . 0.23(17) ?
    C14 C15 N17 C18 . . . . 177.70(14) ?
    C19 C18 N17 C15 . . . . 178.94(17) ?
    C23 C18 N17 C15 . . . . -0.36(17) ?
    N4 C3 O2 C1 . . . . 0.8(2) ?
    C14 C3 O2 C1 . . . . -179.00(13) ?
    C6 C7 O8 C9 . . . . 2.5(3) ?
    C10 C7 O8 C9 . . . . -177.05(16) ?
loop_
    _geom_hbond_atom_site_label_D
    _geom_hbond_atom_site_label_H
    _geom_hbond_atom_site_label_A
    _geom_hbond_site_symmetry_A
    _geom_hbond_distance_DH
    _geom_hbond_distance_HA
    _geom_hbond_distance_DA
    _geom_hbond_angle_DHA
    _geom_hbond_publ_flag
    N16 H16 N17 7_755 0.88 2.02 2.8397(17) 154 y
    N16 H16 O2 . 0.88 2.27 2.7107(17) 111 y
    C1 H1A Cg2 7_855 0.98 2.67 3.3101(18) 123 y
    C1 H1C Cg1 1_655 0.98 2.82 3.4955(17) 127 y
    C20 H20 Cg4 6_557 0.95 2.99 3.8271(18) 148 y
_iucr_refine_instructions_details
;
TITL import in P b c a
CELL  0.71073   6.7094   9.4134  49.1620   90.000   90.000   90.000
ZERR     8.00   0.0002   0.0003   0.0016    0.000    0.000    0.000
LATT   1
SYMM  1/2 - X, - Y, 1/2 + Z
SYMM  1/2 + X, 1/2 - Y, - Z
SYMM  - X, 1/2 + Y, 1/2 - Z
SFAC  C    H    N    O
UNIT  144  120  24   16
MERG   2
OMIT     0   0   4
OMIT     0   0   6
OMIT     0   0   2
OMIT     0   0   8
EQIV $1 -x+3/2, y-1/2, z
HTAB N16 N17_$1
HTAB N16 O2
OMIT     0   6   6
FMAP   2
PLAN   20
ACTA
BOND   $H
CONF
LIST   4
WPDB  -2
L.S.   4
TEMP  -123.00
WGHT    0.045100    1.413600
FVAR       0.44101
C1    1    1.283641    0.462019    0.637272    11.00000    0.02853    0.03353 =
         0.03574    0.00243   -0.00001    0.01163
AFIX 137
H1A   2    1.271983    0.404110    0.620783    11.00000   -1.50000
H1B   2    1.317786    0.400912    0.652723    11.00000   -1.50000
H1C   2    1.388353    0.533383    0.634737    11.00000   -1.50000
AFIX   0
C3    1    1.028125    0.621100    0.623267    11.00000    0.02685    0.01806 =
         0.02469   -0.00068   -0.00128   -0.00085
C5    1    1.056895    0.738678    0.582535    11.00000    0.03012    0.02393 =
         0.02338   -0.00151   -0.00072   -0.00104
C6    1    1.171096    0.764678    0.558879    11.00000    0.03196    0.03251 =
         0.02571   -0.00164    0.00218    0.00159
AFIX  43
H6    2    1.289578    0.712236    0.555546    11.00000   -1.20000
AFIX   0
C7    1    1.108650    0.866950    0.540705    11.00000    0.03965    0.03777 =
         0.02134    0.00185    0.00236   -0.00316
C9    1    1.384622    0.822483    0.511004    11.00000    0.04015    0.06117 =
         0.03445    0.00842    0.01144    0.00416
AFIX 137
H9A   2    1.483840    0.836800    0.525374    11.00000   -1.50000
H9B   2    1.439136    0.854983    0.493589    11.00000   -1.50000
H9C   2    1.351420    0.721312    0.509752    11.00000   -1.50000
AFIX   0
C10   1    0.930652    0.944470    0.545085    11.00000    0.04552    0.03629 =
         0.02536    0.00649   -0.00190    0.00321
AFIX  43
H10   2    0.889292    1.014068    0.532280    11.00000   -1.20000
AFIX   0
C11   1    0.818160    0.918895    0.567834    11.00000    0.03732    0.03483 =
         0.02845    0.00425   -0.00020    0.00706
AFIX  43
H11   2    0.698686    0.970948    0.570700    11.00000   -1.20000
AFIX   0
C12   1    0.878444    0.815344    0.587163    11.00000    0.03216    0.02437 =
         0.02448    0.00012   -0.00096   -0.00024
C13   1    0.771357    0.786418    0.611400    11.00000    0.02768    0.02285 =
         0.02854   -0.00061    0.00065    0.00292
AFIX  43
H13   2    0.649406    0.834351    0.614890    11.00000   -1.20000
AFIX   0
C14   1    0.842934    0.689427    0.629881    11.00000    0.02504    0.01778 =
         0.02646   -0.00190    0.00155   -0.00226
C15   1    0.736267    0.662286    0.655473    11.00000    0.02403    0.01699 =
         0.02467   -0.00014   -0.00059   -0.00179
C18   1    0.535646    0.689153    0.689366    11.00000    0.02596    0.01951 =
         0.02611   -0.00056    0.00188   -0.00229
C19   1    0.399499    0.738368    0.708842    11.00000    0.03185    0.02622 =
         0.03495   -0.00374    0.00626    0.00144
AFIX  43
H19   2    0.342379    0.830453    0.707519    11.00000   -1.20000
AFIX   0
C20   1    0.351315    0.648206    0.730033    11.00000    0.03134    0.03644 =
         0.03029   -0.00523    0.00848   -0.00310
AFIX  43
H20   2    0.258951    0.678850    0.743453    11.00000   -1.20000
AFIX   0
C21   1    0.436303    0.511832    0.732147    11.00000    0.03467    0.03254 =
         0.02497    0.00021    0.00201   -0.00914
AFIX  43
H21   2    0.399810    0.452832    0.747012    11.00000   -1.20000
AFIX   0
C22   1    0.571136    0.461354    0.713244    11.00000    0.02967    0.02333 =
         0.02692    0.00147   -0.00219   -0.00290
AFIX  43
H22   2    0.627525    0.369077    0.714658    11.00000   -1.20000
AFIX   0
C23   1    0.620241    0.553091    0.691940    11.00000    0.02320    0.02041 =
         0.02392   -0.00239   -0.00024   -0.00360
N4    3    1.128908    0.640176    0.600723    11.00000    0.02708    0.02392 =
         0.02514    0.00047    0.00093   -0.00028
N16   3    0.747899    0.539199    0.670048    11.00000    0.02564    0.01841 =
         0.02464    0.00111    0.00183    0.00262
AFIX  43
H16   2    0.822596    0.464994    0.666227    11.00000   -1.20000
AFIX   0
N17   3    0.610206    0.755675    0.666236    11.00000    0.02726    0.01947 =
         0.02913    0.00093    0.00486   -0.00024
O2    4    1.097681    0.531684    0.642494    11.00000    0.02798    0.02596 =
         0.03168    0.00665    0.00309    0.00612
O8    4    1.208423    0.901940    0.517287    11.00000    0.04746    0.05155 =
         0.02816    0.01121    0.00856    0.00459
HKLF    4
REM  import in P b c a
REM R1 =  0.0457 for   2696 Fo > 4sig(Fo)  and  0.0606 for all   3398 data
REM    210 parameters refined using      0 restraints
END
WGHT      0.0453      1.4053
REM Highest difference peak  0.230,  deepest hole -0.206,  1-sigma level  0.041
Q1    1   0.5940  0.6232  0.6939  11.00000  0.05    0.23
Q2    1   1.2561  0.6021  0.5986  11.00000  0.05    0.20
Q3    1   0.4845  0.7139  0.7000  11.00000  0.05    0.19
Q4    1   0.7618  0.6615  0.6409  11.00000  0.05    0.19
Q5    1   0.8076  1.0231  0.5432  11.00000  0.05    0.19
Q6    1   0.6949  0.8113  0.5801  11.00000  0.05    0.18
Q7    1   0.8049  0.6930  0.6442  11.00000  0.05    0.17
Q8    1   0.9110  0.9464  0.5594  11.00000  0.05    0.16
Q9    1   1.3729  0.8834  0.5644  11.00000  0.05    0.16
Q10   1   0.6216  0.5230  0.7052  11.00000  0.05    0.16
Q11   1   0.8712  0.8841  0.5801  11.00000  0.05    0.15
Q12   1   1.3777  0.8967  0.4942  11.00000  0.05    0.15
Q13   1   1.3316  0.4556  0.6635  11.00000  0.05    0.15
Q14   1   1.3611  0.8678  0.4909  11.00000  0.05    0.14
Q15   1   1.3314  0.7290  0.5606  11.00000  0.05    0.14
Q16   1   0.3997  0.5799  0.7295  11.00000  0.05    0.14
Q17   1   0.9989  0.8159  0.5893  11.00000  0.05    0.14
Q18   1   0.5574  0.7249  0.6801  11.00000  0.05    0.13
Q19   1   0.6816  0.5415  0.6828  11.00000  0.05    0.13
Q20   1   0.6354  0.8369  0.5957  11.00000  0.05    0.13
;
