# Supplementary material for: 3-(1H-1,3-Benzimidazol-2-yl)-2,7-dimeth­oxy­quinoline
Source: Acta Crystallogr Sect E Struct Rep Online. 2012 Jul 18;68(Pt 8):o2492. doi: 10.1107/S1600536812032357 (PMC3414947; doi:10.1107/S1600536812032357)
Supplement: Supplementary file 2 [file e-68-o2492-Isup2.hkl]

#
# h,k,l, Fc-squared, Fo-squared, sigma(Fo-squared) and status flag
#
data_I
_shelx_title ' import in P b c a'
_shelx_refln_list_code          4
_shelx_F_calc_maximum      230.99
_exptl_crystal_F_000      1280.00
_reflns_d_resolution_high  0.7809
 
loop_
 _symmetry_equiv_pos_as_xyz
 'x, y, z'
 '-x+1/2, -y, z+1/2'
 'x+1/2, -y+1/2, -z'
 '-x, y+1/2, -z+1/2'
 '-x, -y, -z'
 'x-1/2, y, -z-1/2'
 '-x-1/2, y-1/2, z'
 'x, -y-1/2, z-1/2'
 
_cell_length_a     6.7094
_cell_length_b     9.4134
_cell_length_c    49.1620
_cell_angle_alpha  90.000
_cell_angle_beta   90.000
_cell_angle_gamma  90.000
 
_shelx_F_squared_multiplier     1.000
 
loop_
 _refln_index_h
 _refln_index_k
 _refln_index_l
 _refln_F_squared_calc
 _refln_F_squared_meas
 _refln_F_squared_sigma
 _refln_observed_status
   2   0   0     3977.54     4260.69     90.43 o
   4   0   0     6898.08     7273.91    157.72 o
   6   0   0     2367.80     2484.22     57.68 o
   8   0   0      360.14      348.28     27.80 o
   2   1   0      319.46      285.90      8.43 o
   4   1   0      653.40      753.84     26.08 o
   6   1   0      548.03      530.95     17.23 o
   8   1   0       12.27       -9.49     15.53 o
   0   2   0     1483.49     1331.52     48.22 o
   2   2   0       23.04       23.35      3.53 o
   4   2   0     1144.51     1174.44     29.77 o
   6   2   0      733.90      733.36     20.24 o
   8   2   0      138.40      181.97     18.37 o
   2   3   0      900.08      856.90     27.89 o
   4   3   0      922.87     1008.74     60.74 o
   6   3   0      212.77      195.35     15.63 o
   8   3   0      300.85      278.54     22.44 o
   0   4   0     4360.42     4397.66     69.04 o
   2   4   0      754.29      941.10     20.52 o
   4   4   0      102.49       85.92     11.34 o
   6   4   0     1326.56     1353.34     37.00 o
   8   4   0      183.13      241.79     21.09 o
   2   5   0     1271.21     1322.62     21.91 o
   4   5   0      616.37      666.73     19.56 o
   6   5   0      475.93      453.66     52.45 o
   0   6   0       95.97      125.88      7.32 o
   2   6   0       49.51       48.03      5.64 o
   4   6   0        8.55       -0.01      5.76 o
   6   6   0        0.25        8.50      8.80 o
   2   7   0     1743.22     1628.83     51.54 o
   4   7   0      103.19      105.13     15.76 o
   6   7   0       18.77       20.31     11.96 o
   0   8   0        5.30       33.79      8.65 o
   2   8   0      648.19      723.04     22.92 o
   4   8   0       68.19       68.90     10.25 o
   6   8   0        0.50       -5.65     16.19 o
   2   9   0     2355.14     2554.54     49.00 o
   4   9   0      286.88      266.39     23.30 o
   0  10   0     1943.81     1995.96     76.91 o
   2  10   0        8.53       27.55      8.95 o
   4  10   0      485.32      528.49     29.12 o
   2  11   0       18.06       22.03     11.77 o
   0  12   0      190.01      182.09     30.74 o
   1   1   1     1531.50     1426.32     13.52 o
   2   1   1     3369.68     3367.46     30.54 o
   3   1   1     1903.46     1946.12     23.76 o
   4   1   1     1467.32     1447.67     18.43 o
   5   1   1      565.37      555.00     11.32 o
   6   1   1      100.50      106.18      8.14 o
   7   1   1      406.00      382.70     12.45 o
   8   1   1       26.92       21.64      7.64 o
   0   2   1    13270.09    13395.78    199.36 o
   1   2   1     1763.55     1601.08     12.85 o
   2   2   1      180.81      159.65      5.61 o
   3   2   1     2479.23     2533.91     26.61 o
   4   2   1        8.33       14.10      3.26 o
   5   2   1       51.64       51.23      4.77 o
   6   2   1       15.88       12.74      4.33 o
   7   2   1       76.46       78.04      7.82 o
   8   2   1      237.47      227.04     14.17 o
   1   3   1      960.92     1090.18      9.82 o
   2   3   1      506.09      529.46      8.53 o
   3   3   1       50.13       41.95      5.27 o
   4   3   1       34.43       33.59      5.71 o
   5   3   1        8.06        4.57      4.60 o
   6   3   1      987.85      954.80     20.32 o
   7   3   1       74.41       42.11      7.69 o
   8   3   1        0.24       18.32      7.61 o
   0   4   1     1302.77     1345.46     17.60 o
   1   4   1       53.70       85.65      3.37 o
   2   4   1       35.85       53.39      3.47 o
   3   4   1     2269.92     2238.99     23.69 o
   4   4   1      284.41      311.96     12.58 o
   5   4   1       54.03       30.38      7.11 o
   6   4   1      225.71      268.33     13.01 o
   7   4   1      200.56      188.30     12.57 o
   8   4   1      238.41      263.19     17.06 o
   1   5   1       82.85       55.18      3.43 o
   2   5   1       84.81      106.48      5.01 o
   3   5   1      697.01      652.94     10.99 o
   4   5   1       93.24      101.50      6.78 o
   5   5   1       29.30       31.78      6.95 o
   6   5   1       16.53       21.84      6.25 o
   7   5   1        5.61       24.23      7.53 o
   0   6   1       61.58       80.09      4.44 o
   1   6   1       96.96       93.76      3.92 o
   2   6   1       16.65       12.29      2.96 o
   3   6   1      391.64      401.76     10.11 o
   4   6   1       81.22       82.24      6.69 o
   5   6   1      133.04      132.24     11.47 o
   6   6   1       67.09       72.90      8.52 o
   7   6   1      144.04      169.72     12.33 o
   1   7   1      577.84      582.22     13.56 o
   2   7   1       97.16      104.28      7.24 o
   3   7   1      203.22      225.05     11.48 o
   4   7   1       31.20       33.76      6.23 o
   5   7   1       64.39       55.84     13.23 o
   6   7   1       23.63       13.28     11.10 o
   0   8   1     1632.93     1602.55     28.12 o
   1   8   1       94.11      116.63      7.95 o
   2   8   1      883.34      987.03     19.94 o
   3   8   1      382.12      395.40     13.02 o
   4   8   1        0.95       -2.96      5.06 o
   5   8   1      240.62      192.98     36.22 o
   6   8   1       65.24       45.13     14.90 o
   1   9   1      136.19      154.84      9.55 o
   2   9   1      568.60      645.21     16.83 o
   3   9   1      255.73      265.85     17.56 o
   4   9   1      149.53      173.49     13.65 o
   5   9   1       23.40       28.93     15.55 o
   0  10   1       37.42       87.31     15.15 o
   1  10   1       21.13        8.85      6.93 o
   2  10   1      139.88      167.44     10.88 o
   3  10   1      113.12      102.22      9.12 o
   4  10   1       67.67       72.86     16.16 o
   1  11   1       27.27        5.06      7.22 o
   2  11   1       51.90       60.84     12.40 o
   3  11   1       28.00        8.84     15.73 o
   0  12   1        7.18        4.04     14.91 o
   1   0   2     5263.63     4827.74    197.84 o
   2   0   2     2872.83     2959.90     38.81 o
   3   0   2     4972.13     4657.61     60.56 o
   4   0   2        2.02        8.71      4.44 o
   5   0   2       59.95       61.02      7.14 o
   6   0   2      523.49      626.43     18.78 o
   7   0   2      209.60      196.72     16.47 o
   8   0   2       70.16       62.87     10.81 o
   1   1   2     8003.80     6801.08     49.41 o
   2   1   2      897.37      796.21     11.44 o
   3   1   2     2105.30     2227.11     22.50 o
   4   1   2      385.59      382.80      8.98 o
   5   1   2      228.85      218.31      8.22 o
   6   1   2        0.35        7.35      4.06 o
   7   1   2        8.51        7.61      4.88 o
   8   1   2        6.37        6.47      6.34 o
   0   2   2     6417.78     5848.10     49.70 o
   1   2   2     2224.61     2351.29     18.58 o
   2   2   2       52.35       56.29      3.88 o
   3   2   2       13.02       14.38      3.32 o
   4   2   2       63.53       78.43      5.00 o
   5   2   2        0.88       -2.85      3.08 o
   6   2   2      123.12      111.69      7.39 o
   7   2   2      171.94      148.79     13.92 o
   8   2   2        4.29       10.68      7.24 o
   1   3   2     5875.20     5743.06     38.84 o
   2   3   2        5.79        7.08      2.10 o
   3   3   2       16.95        6.14      3.62 o
   4   3   2       39.51       48.63      6.31 o
   5   3   2      225.50      232.24     11.89 o
   6   3   2        2.33       17.96      5.79 o
   7   3   2       24.62       29.04      7.13 o
   8   3   2        8.23       10.47      7.48 o
   0   4   2     9518.40     9527.17     82.16 o
   1   4   2      426.83      470.38      6.32 o
   2   4   2      245.80      276.38      6.26 o
   3   4   2       19.64       16.15      3.27 o
   4   4   2      279.44      261.06     19.88 o
   5   4   2       38.20       23.91      6.10 o
   6   4   2      679.16      622.77     16.85 o
   7   4   2       82.13       81.88      9.16 o
   8   4   2       11.38       24.93      8.57 o
   1   5   2       30.86       38.41      2.77 o
   2   5   2      492.72      518.26      9.08 o
   3   5   2       86.65       88.00      5.43 o
   4   5   2      269.02      279.71      9.53 o
   5   5   2      744.78      720.94     18.19 o
   6   5   2      389.46      390.94     19.51 o
   7   5   2      868.77      899.96     22.18 o
   0   6   2     1701.32     1817.87     20.62 o
   1   6   2      110.31      133.70      4.17 o
   2   6   2      329.87      307.54      7.53 o
   3   6   2      319.10      311.13      8.48 o
   4   6   2      991.46      978.68     16.33 o
   5   6   2      229.33      219.25     14.04 o
   6   6   2       80.26       84.98     10.28 o
   7   6   2       71.42       80.15      9.56 o
   1   7   2       75.31       62.17      4.97 o
   2   7   2     1131.25     1109.31     19.03 o
   3   7   2      659.01      592.31     12.79 o
   4   7   2        0.53        1.06      4.34 o
   5   7   2      767.93      771.02     37.50 o
   6   7   2        0.53       -9.60      9.60 o
   0   8   2        3.34       10.99      4.76 o
   1   8   2     2303.65     2325.26     37.34 o
   2   8   2       27.24       41.10      5.85 o
   3   8   2      803.37      772.00     17.27 o
   4   8   2      133.78      142.81     14.02 o
   5   8   2        6.35       33.12     34.47 o
   6   8   2       16.00       27.23     13.74 o
   1   9   2      255.38      267.55     12.02 o
   2   9   2     1087.55     1070.27     22.53 o
   3   9   2      458.13      457.81     15.23 o
   4   9   2      150.50      128.19     12.28 o
   5   9   2        1.49        7.53     11.89 o
   0  10   2      419.93      433.71     30.15 o
   1  10   2       82.67       81.31     10.29 o
   2  10   2      387.88      434.29     17.40 o
   3  10   2       47.56       57.73      9.35 o
   4  10   2       77.64       86.35     19.94 o
   1  11   2      253.62      232.06     20.72 o
   2  11   2       16.04       10.06     10.04 o
   3  11   2       89.88      105.02     14.50 o
   0  12   2       27.68       29.90     12.85 o
   1   1   3      395.62      320.58      9.94 o
   2   1   3     4437.04     4444.58     38.74 o
   3   1   3      137.34      136.34      6.48 o
   4   1   3      492.00      496.31     10.18 o
   5   1   3       18.81       11.45      3.55 o
   6   1   3       10.61        7.67      4.16 o
   7   1   3       11.85        4.26      4.80 o
   8   1   3       34.49       35.92      8.27 o
   0   2   3    10228.18     9927.57     82.04 o
   1   2   3      277.10      294.72     10.14 o
   2   2   3     2857.50     2672.51     25.62 o
   3   2   3     3321.35     3473.76     37.63 o
   4   2   3       48.24       70.35      4.82 o
   5   2   3      312.98      350.85      9.64 o
   6   2   3        4.67       -1.84      3.56 o
   7   2   3        4.28       13.42      6.29 o
   8   2   3        1.93        3.40      6.96 o
   1   3   3      138.79      125.19      3.57 o
   2   3   3      724.50      723.99     10.17 o
   3   3   3      501.61      575.79     12.18 o
   4   3   3      279.26      243.47      9.87 o
   5   3   3      117.83      112.17      8.90 o
   6   3   3      124.86      125.25      9.42 o
   7   3   3       28.87       21.73      6.98 o
   8   3   3       11.06        7.01      7.42 o
   0   4   3        7.73       26.14      2.58 o
   1   4   3      617.37      646.93      9.09 o
   2   4   3      577.57      569.13      8.40 o
   3   4   3       86.12       83.50      5.30 o
   4   4   3       67.49       57.77      6.96 o
   5   4   3       73.75       79.82      7.95 o
   6   4   3       60.83       46.45      7.67 o
   7   4   3      362.82      363.01     16.35 o
   8   4   3       44.72       59.53      9.52 o
   1   5   3     1372.81     1434.23     14.33 o
   2   5   3       76.18       54.69      3.61 o
   3   5   3       68.30       84.37      4.97 o
   4   5   3      419.04      402.57     10.86 o
   5   5   3      344.05      343.50     13.67 o
   6   5   3       45.61       48.95      7.87 o
   7   5   3      174.05      212.84     13.33 o
   0   6   3     1672.83     1770.78     21.87 o
   1   6   3     1398.63     1474.22     14.28 o
   2   6   3       63.65       60.77      4.04 o
   3   6   3      324.27      345.67      8.63 o
   4   6   3      121.23      125.01      7.37 o
   5   6   3       41.79       23.19      5.76 o
   6   6   3        0.23       -1.25      6.58 o
   7   6   3       57.80       56.69      9.04 o
   1   7   3      114.51      149.86      5.79 o
   2   7   3      197.95      199.32      8.49 o
   3   7   3       99.46      107.62      6.97 o
   4   7   3        0.16        0.91      4.93 o
   5   7   3      122.77      135.02     14.40 o
   6   7   3       51.11       42.28     15.76 o
   0   8   3      371.93      399.53     13.54 o
   1   8   3      956.95      974.27     18.39 o
   2   8   3      206.93      197.81     13.92 o
   3   8   3     2095.42     2139.40     30.31 o
   4   8   3        0.09       -4.10      5.69 o
   5   8   3      321.32      301.19     26.38 o
   6   8   3       16.23       14.31     13.26 o
   1   9   3      251.56      246.67     14.09 o
   2   9   3        7.72       44.77      6.39 o
   3   9   3       44.59       74.86      7.82 o
   4   9   3      224.61      232.68     15.70 o
   5   9   3       10.66       18.57     15.53 o
   0  10   3      173.72      155.32     18.43 o
   1  10   3      441.58      411.98     19.29 o
   2  10   3      379.63      411.25     16.90 o
   3  10   3      642.54      551.88     16.37 o
   4  10   3       17.68       23.52      9.64 o
   1  11   3       72.12       94.64     14.76 o
   2  11   3        3.07       -2.67      6.76 o
   3  11   3      132.75      121.85     12.86 o
   0  12   3       15.81       18.21     14.39 o
   1   0   4    13503.40    12900.19    158.64 o
   2   0   4     5277.90     5405.10     64.96 o
   3   0   4       49.14       67.36      6.65 o
   4   0   4      660.26      729.91     18.71 o
   5   0   4      451.07      453.88     14.58 o
   6   0   4       18.97       25.38      6.63 o
   7   0   4       80.13       84.90     10.40 o
   8   0   4      389.65      388.02     20.75 o
   1   1   4    49529.64    46396.41    320.47 o
   2   1   4     6811.11     6550.39     54.51 o
   3   1   4     4243.61     4133.40     36.14 o
   4   1   4     2007.28     2105.53     25.36 o
   5   1   4      304.00      340.39      9.59 o
   6   1   4      133.43      132.15      9.66 o
   7   1   4        0.19        2.41      4.54 o
   8   1   4        1.33       -1.32      6.22 o
   0   2   4     2340.82     2317.03     24.95 o
   1   2   4     1331.12     1306.09     11.87 o
   2   2   4      429.23      417.55      7.35 o
   3   2   4     2314.38     2412.13     28.10 o
   4   2   4       37.30       37.71      4.48 o
   5   2   4       13.11       13.91      3.76 o
   6   2   4        3.71        3.60      3.94 o
   7   2   4      640.78      661.27     18.31 o
   8   2   4       41.18       22.90      7.74 o
   1   3   4     1902.92     1964.92     16.08 o
   2   3   4      415.96      414.36      7.53 o
   3   3   4      289.79      278.62      8.67 o
   4   3   4       21.63        9.67      4.01 o
   5   3   4      200.87      204.27      9.20 o
   6   3   4       46.60       61.02      7.29 o
   7   3   4       52.26       40.68      9.20 o
   8   3   4       16.53       18.01      7.63 o
   0   4   4     1589.89     1465.31     16.94 o
   1   4   4       68.89       68.42      3.28 o
   2   4   4     2645.61     2621.84     22.15 o
   3   4   4       51.85       49.94      4.49 o
   4   4   4       58.68       68.28      8.96 o
   5   4   4       26.87       36.05      6.34 o
   6   4   4       58.07       40.52      8.39 o
   7   4   4      226.44      225.05     13.35 o
   8   4   4        1.52       -3.05      7.42 o
   1   5   4      849.07      856.07     11.91 o
   2   5   4      605.32      601.39      9.18 o
   3   5   4      107.84       91.00      5.13 o
   4   5   4      811.94      804.44     15.22 o
   5   5   4       53.97       50.63      7.27 o
   6   5   4        9.38        3.26      5.99 o
   7   5   4        1.15        4.49      6.67 o
   0   6   4      166.43      170.51      8.04 o
   1   6   4       41.43       56.79      3.17 o
   2   6   4      977.09      917.54     12.24 o
   3   6   4      375.20      371.63      8.87 o
   4   6   4        1.51        5.56      3.86 o
   5   6   4      156.16      158.10      9.61 o
   6   6   4        0.57       11.24      6.88 o
   7   6   4        0.13       -0.15      6.81 o
   1   7   4      466.14      480.26      9.53 o
   2   7   4       90.49      116.92      6.82 o
   3   7   4      270.18      268.21      9.82 o
   4   7   4       21.91       24.38      6.21 o
   5   7   4       84.32       69.14     10.83 o
   6   7   4      111.41      101.09     14.40 o
   0   8   4       54.92       74.19      9.43 o
   1   8   4      188.07      229.97     10.56 o
   2   8   4      727.56      729.29     19.89 o
   3   8   4      118.41      140.79      9.12 o
   4   8   4       11.09       12.65      6.41 o
   5   8   4      198.50      215.23     22.61 o
   6   8   4        0.93       15.80     12.48 o
   1   9   4       53.14       71.55     10.93 o
   2   9   4     2767.90     2728.31     35.90 o
   3   9   4      146.53      163.96     10.55 o
   4   9   4        2.88        7.79      6.65 o
   5   9   4      220.37      272.60     55.11 o
   0  10   4       32.27       41.51     12.17 o
   1  10   4      677.32      686.78     33.78 o
   2  10   4       42.61       52.93      8.08 o
   3  10   4       10.97       19.35      6.96 o
   4  10   4       90.52       69.90     16.60 o
   1  11   4      357.70      370.45     29.36 o
   2  11   4       43.99       56.69     10.40 o
   3  11   4      171.15      224.08     17.98 o
   0  12   4      229.60      209.51     27.09 o
   1   1   5    20876.91    20270.30    153.04 o
   2   1   5     1259.72     1049.76     14.00 o
   3   1   5      104.60      127.69      6.10 o
   4   1   5      783.58      829.64     13.34 o
   5   1   5      322.87      340.77      9.64 o
   6   1   5       89.87       78.80      6.54 o
   7   1   5        1.09        0.40      4.52 o
   8   1   5       11.64       18.48      6.79 o
   0   2   5    43335.38    41995.34    376.56 o
   1   2   5    18201.51    18066.08    117.97 o
   2   2   5        2.79        8.76      1.92 o
   3   2   5      562.52      622.01     16.91 o
   4   2   5        6.26       12.72      3.62 o
   5   2   5       31.27       28.74      4.31 o
   6   2   5      151.74      139.34      8.55 o
   7   2   5       89.62      103.30     11.33 o
   8   2   5       24.76       19.49      7.72 o
   1   3   5        5.56        8.78      1.63 o
   2   3   5       15.98       10.99      2.55 o
   3   3   5        7.15        4.93      2.74 o
   4   3   5      498.21      498.91     11.14 o
   5   3   5      719.09      683.07     22.89 o
   6   3   5      449.11      421.01     17.94 o
   7   3   5      180.23      173.25     11.82 o
   8   3   5        0.27       11.06      7.70 o
   0   4   5     2335.27     2310.90     29.18 o
   1   4   5        1.43       11.14      1.62 o
   2   4   5      104.48      123.02      4.64 o
   3   4   5     1138.54     1168.21     16.83 o
   4   4   5       52.18       65.86      5.46 o
   5   4   5      591.18      585.30     16.35 o
   6   4   5      244.13      261.65     17.94 o
   7   4   5        0.26       16.88      7.06 o
   8   4   5       10.47       22.96      8.42 o
   1   5   5        6.08       21.64      2.48 o
   2   5   5       11.80       13.78      2.51 o
   3   5   5      779.52      757.22     13.53 o
   4   5   5       38.30       27.53      4.38 o
   5   5   5        7.14       20.67      5.92 o
   6   5   5      107.58       86.42      9.51 o
   7   5   5        8.57        7.81      6.99 o
   0   6   5      958.98      918.05     23.40 o
   1   6   5       34.26       38.47      2.77 o
   2   6   5        3.53        8.41      2.59 o
   3   6   5      274.40      263.33      8.09 o
   4   6   5      539.42      536.41     15.39 o
   5   6   5       25.81       19.12      5.33 o
   6   6   5        0.01       -0.36      6.05 o
   7   6   5      112.04      107.84     10.80 o
   1   7   5       82.28       86.78      5.10 o
   2   7   5     1184.88     1186.39     17.86 o
   3   7   5      281.09      292.06     10.31 o
   4   7   5      159.74      145.00      9.93 o
   5   7   5       30.20       24.76      7.49 o
   6   7   5        1.89        6.95      9.16 o
   0   8   5      572.14      535.74     18.89 o
   1   8   5        8.36       13.00      4.59 o
   2   8   5       28.68       40.08      5.90 o
   3   8   5      135.83      168.83      9.87 o
   4   8   5        5.69        4.37      6.09 o
   5   8   5      281.41      323.24     30.66 o
   6   8   5      845.86      880.27     54.60 o
   1   9   5       30.07       51.20      7.35 o
   2   9   5      177.45      204.18     10.97 o
   3   9   5       80.52       88.66      8.52 o
   4   9   5       25.50       25.57      7.64 o
   5   9   5        2.69       -0.87     14.83 o
   0  10   5       86.81       80.33     14.62 o
   1  10   5        4.76       17.80      7.29 o
   2  10   5      113.22      109.88     11.02 o
   3  10   5      167.89      133.48     11.34 o
   4  10   5        0.01        4.25      7.64 o
   1  11   5      405.85      409.81     21.24 o
   2  11   5      199.65      206.95     18.51 o
   3  11   5       88.06       79.22     11.15 o
   0  12   5      121.75      131.81     41.15 o
   1   0   6     3402.16     2858.77     34.94 o
   2   0   6     4155.68     3635.31     79.27 o
   3   0   6     4689.86     4373.11     57.72 o
   4   0   6     1150.61     1268.70     25.89 o
   5   0   6     1398.61     1437.86     27.04 o
   6   0   6     1031.38      996.06     23.97 o
   7   0   6       46.90       33.66      8.10 o
   8   0   6      537.55      555.83     21.98 o
   1   1   6    10349.31    10160.89     86.42 o
   2   1   6     1694.62     1556.75     18.06 o
   3   1   6       73.82       73.23      4.51 o
   4   1   6      316.57      323.24     10.53 o
   5   1   6       44.07       57.17      5.17 o
   6   1   6        4.13       -0.95      4.03 o
   7   1   6      144.27      125.43     10.14 o
   8   1   6      149.63      143.27     12.51 o
   0   2   6     5187.77     4704.14     46.30 o
   1   2   6    42615.95    41805.95    287.47 o
   2   2   6     4341.56     4321.23     33.06 o
   3   2   6     1937.15     2054.16     25.35 o
   4   2   6      215.78      225.26      8.16 o
   5   2   6       58.91       62.28      6.20 o
   6   2   6       60.96       60.17      6.90 o
   7   2   6      327.21      323.96     15.42 o
   8   2   6       28.84       20.44      7.83 o
   1   3   6      777.08      783.53     18.00 o
   2   3   6     2069.11     2058.34     26.94 o
   3   3   6       35.02       30.66      3.74 o
   4   3   6      436.27      445.09     10.51 o
   5   3   6       20.64       24.07      7.27 o
   6   3   6      425.93      407.23     18.69 o
   7   3   6      288.16      316.72     16.71 o
   8   3   6        2.31        7.83      7.50 o
   0   4   6      270.91      285.78      8.94 o
   1   4   6      127.86      163.86      4.55 o
   2   4   6       53.77       64.28      3.58 o
   3   4   6        0.00        5.64      3.05 o
   4   4   6     1748.61     1780.14     23.64 o
   5   4   6        2.89       14.81      5.38 o
   6   4   6       11.80       21.43      6.57 o
   7   4   6      152.32      155.22     17.23 o
   8   4   6      372.47      389.43     18.44 o
   1   5   6      380.39      394.93      6.16 o
   2   5   6     1914.12     1963.05     18.88 o
   3   5   6      139.95      199.86      9.89 o
   4   5   6       56.96       45.75      4.90 o
   5   5   6      268.98      275.30     18.97 o
   6   5   6      452.75      388.48     15.71 o
   7   5   6      108.27       95.50     10.15 o
   0   6   6        0.02       32.58      4.48 o
   1   6   6       25.26       32.35      3.51 o
   2   6   6       17.20       14.23      2.77 o
   3   6   6        0.30       -1.98      2.97 o
   4   6   6      874.70      850.49     15.45 o
   5   6   6       46.74       34.07      6.06 o
   6   6   6        0.02       -5.76      5.76 o
   7   6   6        0.31       13.64      8.04 o
   1   7   6      249.30      238.94      7.46 o
   2   7   6      430.82      435.23      9.77 o
   3   7   6     1553.68     1597.96     22.41 o
   4   7   6      248.44      251.24     16.10 o
   5   7   6       39.91       61.80      9.35 o
   6   7   6       86.95       72.51     12.56 o
   0   8   6      653.39      657.48     21.05 o
   1   8   6      206.61      211.25     12.56 o
   2   8   6       45.40       48.08      6.01 o
   3   8   6      505.03      501.36     21.20 o
   4   8   6      115.90      107.66     10.85 o
   5   8   6       82.19       60.31     22.16 o
   6   8   6        3.72       35.65     14.03 o
   1   9   6       13.75       19.16      6.03 o
   2   9   6        0.01       10.65      5.34 o
   3   9   6       26.06       22.19      6.59 o
   4   9   6       23.47       32.50      8.30 o
   5   9   6       17.48       36.55     14.27 o
   0  10   6      190.70      191.51     26.58 o
   1  10   6      299.52      288.16     15.01 o
   2  10   6      230.86      231.85     15.31 o
   3  10   6       14.70        7.57      6.48 o
   4  10   6       14.31       23.97      8.22 o
   1  11   6      144.97      163.53     14.27 o
   2  11   6        3.01       10.98      7.43 o
   3  11   6        1.17        8.71      8.03 o
   1   1   7    33788.43    32755.91    244.60 o
   2   1   7      848.39      958.58     11.91 o
   3   1   7        0.74        4.78      2.34 o
   4   1   7      534.45      522.92     15.14 o
   5   1   7     2592.02     2576.89     30.66 o
   6   1   7        8.87        6.26      4.06 o
   7   1   7       28.04       22.34      5.34 o
   8   1   7        0.18       -1.02      6.72 o
   0   2   7    11619.98    11437.93    106.18 o
   1   2   7    26422.91    26354.72    197.14 o
   2   2   7      867.21      768.99      8.91 o
   3   2   7      725.89      750.03     12.24 o
   4   2   7     1968.81     1921.83     24.33 o
   5   2   7       77.77       54.20      7.61 o
   6   2   7      228.96      205.90     12.22 o
   7   2   7       33.29       28.95      6.89 o
   8   2   7       16.22       21.06      7.55 o
   1   3   7       92.62      101.36      3.82 o
   2   3   7     4093.06     4323.43     33.85 o
   3   3   7      935.70     1064.74     13.94 o
   4   3   7      265.65      252.74      8.70 o
   5   3   7      314.04      318.03     12.38 o
   6   3   7       59.99       87.95     10.14 o
   7   3   7      585.52      638.64     18.11 o
   8   3   7      137.06      128.03     11.87 o
   0   4   7       30.80       38.67      4.34 o
   1   4   7       55.81       95.21      4.79 o
   2   4   7      420.24      482.28     10.17 o
   3   4   7     2254.05     2184.92     23.36 o
   4   4   7      943.45      937.22     16.14 o
   5   4   7     1026.64      957.19     20.83 o
   6   4   7       46.59       40.67      7.64 o
   7   4   7      453.43      459.15     17.38 o
   8   4   7      140.21      151.81     14.48 o
   1   5   7     2376.98     2448.55     19.52 o
   2   5   7      591.95      571.58      8.96 o
   3   5   7      468.45      445.09      9.06 o
   4   5   7      119.36      112.43     11.34 o
   5   5   7      494.24      423.67     17.16 o
   6   5   7      130.78      162.94     17.77 o
   7   5   7       10.90       13.88      6.90 o
   0   6   7     6935.99     7339.53     77.60 o
   1   6   7       49.47       57.51      3.54 o
   2   6   7      459.64      459.49      9.46 o
   3   6   7        6.52       23.64      4.69 o
   4   6   7       68.04       80.87      6.34 o
   5   6   7      380.74      362.78     13.07 o
   6   6   7       53.16       49.83     14.30 o
   7   6   7       25.85       40.19     10.10 o
   1   7   7       12.28       10.88      3.07 o
   2   7   7      193.07      199.63      7.78 o
   3   7   7      552.48      510.79     12.10 o
   4   7   7      206.29      211.12     11.81 o
   5   7   7        0.02        2.49      6.44 o
   6   7   7      182.83      173.77     33.27 o
   0   8   7       39.49       41.66      8.40 o
   1   8   7      183.44      180.76      9.45 o
   2   8   7      259.97      285.43     12.08 o
   3   8   7      213.39      238.61     11.54 o
   4   8   7      228.32      232.80     31.71 o
   5   8   7      122.90      109.35     19.36 o
   6   8   7        7.60        4.91     12.36 o
   1   9   7       95.41      103.58      9.19 o
   2   9   7      848.12      838.99     18.43 o
   3   9   7       67.22       68.78      8.32 o
   4   9   7        1.20        2.87      6.49 o
   5   9   7      139.62      167.45     21.75 o
   0  10   7      383.24      372.57     27.20 o
   1  10   7      226.44      302.64     15.26 o
   2  10   7      495.40      494.99     17.45 o
   3  10   7        2.64        8.84      6.24 o
   4  10   7      128.03       89.06     12.20 o
   1  11   7       15.66       21.87      8.16 o
   2  11   7      152.09      168.58     14.70 o
   3  11   7        0.05       -2.15      7.80 o
   1   0   8      105.48      145.92      6.99 o
   2   0   8     1410.61     1374.48     33.60 o
   3   0   8      314.02      331.70     19.25 o
   4   0   8      244.17      273.85     12.21 o
   5   0   8      173.23      168.22     12.18 o
   6   0   8       16.84        8.87      6.15 o
   7   0   8        3.11        6.39      6.71 o
   8   0   8       15.16        7.32     10.21 o
   1   1   8     1954.68     1927.24     19.89 o
   2   1   8     5359.77     5445.90     50.21 o
   3   1   8        3.97        4.94      2.57 o
   4   1   8        4.93        9.01      3.20 o
   5   1   8      139.11      145.29      8.20 o
   6   1   8       43.30       35.28      5.08 o
   7   1   8        9.34       15.56      5.50 o
   8   1   8       97.50       91.95      9.98 o
   0   2   8     1690.80     1839.37     20.91 o
   1   2   8     2636.21     2474.86     22.54 o
   2   2   8     3625.36     3407.82     26.59 o
   3   2   8     3343.64     3369.31     33.69 o
   4   2   8       37.99       32.88      4.20 o
   5   2   8       27.92       21.53      4.85 o
   6   2   8       20.48       16.70      6.27 o
   7   2   8       52.94       47.88      7.61 o
   8   2   8      168.38      174.14     18.19 o
   1   3   8     3693.53     3456.76     30.67 o
   2   3   8     6654.30     6602.91     48.56 o
   3   3   8      402.12      430.26      7.42 o
   4   3   8      337.80      362.66      9.54 o
   5   3   8       35.54       39.67      6.35 o
   6   3   8     1151.33     1189.24     25.07 o
   7   3   8      129.92      141.48     12.76 o
   8   3   8       26.41        9.82      7.58 o
   0   4   8     6402.73     6713.48     68.27 o
   1   4   8      152.49      134.16      3.34 o
   2   4   8       28.81       50.11      3.26 o
   3   4   8      835.99      800.78     12.45 o
   4   4   8       18.24       15.38      4.72 o
   5   4   8      209.35      187.06     10.87 o
   6   4   8      120.74       93.50      9.35 o
   7   4   8       11.02       21.33      6.97 o
   8   4   8       37.87       35.44     11.57 o
   1   5   8       70.43       76.28      3.24 o
   2   5   8       35.88       31.31      2.78 o
   3   5   8      128.97      108.11      5.43 o
   4   5   8       11.57       13.71      4.31 o
   5   5   8       31.05       21.38      8.50 o
   6   5   8       11.74        6.55      6.32 o
   7   5   8        3.37        8.26      7.13 o
   0   6   8     4900.29     5127.09     57.62 o
   1   6   8      271.20      287.75      6.40 o
   2   6   8        0.29       -1.33      2.59 o
   3   6   8     3077.32     3056.68     31.83 o
   4   6   8     1607.96     1567.55     21.80 o
   5   6   8        2.17       12.90      5.11 o
   6   6   8       11.55       -0.07      7.01 o
   7   6   8       69.96      109.95     13.25 o
   1   7   8      106.99      105.51      7.53 o
   2   7   8       44.93       51.92      4.72 o
   3   7   8       36.01       33.49      5.25 o
   4   7   8       14.90       11.64      5.54 o
   5   7   8       23.36       26.97     11.78 o
   6   7   8       12.59        3.11      9.19 o
   0   8   8      229.66      242.88     15.26 o
   1   8   8      461.55      451.00     14.09 o
   2   8   8      597.93      559.55     23.02 o
   3   8   8     1248.05     1241.43     30.53 o
   4   8   8      232.33      236.71     15.10 o
   5   8   8       24.14       34.72     11.52 o
   6   8   8        0.34       14.22     22.13 o
   1   9   8        1.22       -0.80      5.14 o
   2   9   8       12.52       12.27      5.24 o
   3   9   8       78.05       73.04      8.67 o
   4   9   8       84.90       54.71      9.78 o
   5   9   8       14.40       -4.64     11.49 o
   0  10   8      918.99      910.90     42.05 o
   1  10   8      821.72      880.07     21.97 o
   2  10   8       19.26       33.70      8.31 o
   3  10   8        5.73       -0.96      6.63 o
   4  10   8       67.12       67.91     17.70 o
   1  11   8       57.90       50.52      9.54 o
   2  11   8       42.41       41.94     10.89 o
   3  11   8        7.30        9.05      7.80 o
   1   1   9      345.20      274.40      5.78 o
   2   1   9     7489.49     7362.61     66.66 o
   3   1   9       31.92       29.81      3.84 o
   4   1   9     1503.85     1347.25     19.09 o
   5   1   9        6.08       12.30      5.15 o
   6   1   9       19.47       12.65      4.70 o
   7   1   9      168.67      167.14     10.21 o
   8   1   9        0.46       32.20      9.41 o
   0   2   9     1300.76     1321.76     13.84 o
   1   2   9     3822.36     3875.93     32.94 o
   2   2   9        0.07       -0.17      1.62 o
   3   2   9      216.27      183.82      6.35 o
   4   2   9        8.68        8.80      3.34 o
   5   2   9      114.33      114.50      7.44 o
   6   2   9      155.79      153.43     12.30 o
   7   2   9      151.35      141.44     10.81 o
   8   2   9        5.04        9.93      7.36 o
   1   3   9     6880.96     6532.38     43.56 o
   2   3   9     4704.88     4680.07     36.20 o
   3   3   9        1.17       -0.72      1.96 o
   4   3   9       40.90       40.21      4.48 o
   5   3   9      151.27      157.61     12.01 o
   6   3   9      388.12      397.15     17.67 o
   7   3   9        2.51       23.69      7.17 o
   8   3   9       93.29      101.85     11.17 o
   0   4   9     1109.60     1293.74     18.80 o
   1   4   9     1933.66     1824.85     16.58 o
   2   4   9     5410.09     5821.56     47.41 o
   3   4   9      161.93      141.21      6.11 o
   4   4   9        4.34        9.97      3.98 o
   5   4   9       10.70       18.77      5.62 o
   6   4   9       12.30       14.25      6.55 o
   7   4   9       32.58       35.25      8.31 o
   8   4   9      159.08      138.48     12.67 o
   1   5   9      995.87     1052.63     10.15 o
   2   5   9        1.25        5.77      2.18 o
   3   5   9      153.76      176.68      7.88 o
   4   5   9      346.01      372.97     11.03 o
   5   5   9       94.41       93.97      8.59 o
   6   5   9      108.53      115.91     12.21 o
   7   5   9       80.24       81.56     10.38 o
   0   6   9       41.36       42.15      5.01 o
   1   6   9      149.50      186.66      5.52 o
   2   6   9       73.13       81.18      4.49 o
   3   6   9     1519.05     1414.77     19.26 o
   4   6   9     1259.84     1286.89     21.39 o
   5   6   9      744.84      673.64     17.98 o
   6   6   9        1.80        3.62      7.44 o
   7   6   9       36.02       20.39     10.60 o
   1   7   9        2.59        6.41      2.93 o
   2   7   9       19.90       11.63      3.47 o
   3   7   9        1.17       -3.63      3.63 o
   4   7   9        7.65        0.84      5.02 o
   5   7   9       36.16       40.15      8.38 o
   6   7   9      110.87      124.95     15.29 o
   0   8   9      382.31      370.73     20.09 o
   1   8   9      834.04      841.89     16.95 o
   2   8   9      100.52      122.08      8.35 o
   3   8   9        4.57       12.68      6.39 o
   4   8   9        2.09       14.75      6.75 o
   5   8   9       18.25        9.32      8.22 o
   6   8   9      192.13      199.08     55.01 o
   1   9   9       45.46       38.81      6.85 o
   2   9   9      113.64      117.09      8.88 o
   3   9   9       31.19       22.83      6.33 o
   4   9   9        3.53       10.91      9.76 o
   5   9   9       17.38       17.92      9.05 o
   0  10   9       44.39       95.05     16.86 o
   1  10   9      651.13      724.96     30.54 o
   2  10   9      443.72      428.02     17.19 o
   3  10   9       72.60       51.37      9.40 o
   4  10   9       32.23       38.57      9.45 o
   1  11   9        0.57       15.21      7.85 o
   2  11   9       21.76       13.85      8.95 o
   3  11   9       17.96        1.26      8.97 o
   0   0  10      329.52      259.56     11.21 o
   1   0  10    53356.51    51196.70    668.86 o
   2   0  10     3753.15     3564.86     46.40 o
   3   0  10      608.68      618.51     15.55 o
   4   0  10      376.55      426.98     15.57 o
   5   0  10      102.38      101.53      9.91 o
   6   0  10       51.07       43.21      7.61 o
   7   0  10      614.69      547.20     19.57 o
   8   0  10      107.70      125.99     16.03 o
   1   1  10      235.10      228.39      4.86 o
   2   1  10     3326.21     3203.67     27.46 o
   3   1  10       75.47       46.74      4.37 o
   4   1  10       55.41       68.69      5.24 o
   5   1  10      263.39      277.21      9.42 o
   6   1  10      232.04      241.92     12.93 o
   7   1  10       20.95       29.06      6.92 o
   8   1  10      499.73      528.15     18.77 o
   0   2  10    17444.36    16476.38    151.48 o
   1   2  10    10053.04     9409.25     73.61 o
   2   2  10     1164.80     1086.32     11.80 o
   3   2  10     3909.79     3734.67     35.80 o
   4   2  10        0.35        3.63      3.12 o
   5   2  10      424.19      432.43     11.79 o
   6   2  10      634.63      671.59     18.51 o
   7   2  10      116.02      117.60     10.91 o
   8   2  10        0.23        1.11      7.02 o
   1   3  10     3995.88     3727.87     30.25 o
   2   3  10     4008.80     4052.16     34.29 o
   3   3  10       93.09      137.49      4.75 o
   4   3  10      444.45      423.68     10.66 o
   5   3  10        4.11       15.55      5.27 o
   6   3  10      212.84      234.14     13.15 o
   7   3  10      186.06      199.97     13.65 o
   8   3  10        5.47        3.52      7.15 o
   0   4  10     1998.35     2010.12     25.70 o
   1   4  10      634.47      594.88      7.88 o
   2   4  10       18.66       25.12      3.33 o
   3   4  10      126.77      136.68      6.05 o
   4   4  10      375.04      406.18     15.42 o
   5   4  10        2.01       -1.40      4.62 o
   6   4  10       96.77       78.84     11.49 o
   7   4  10      507.54      561.27     19.18 o
   1   5  10       84.56       65.92      2.61 o
   2   5  10     1122.72     1123.30     16.02 o
   3   5  10      738.47      798.60     12.09 o
   4   5  10       48.06       58.43      6.09 o
   5   5  10      320.55      277.98     12.99 o
   6   5  10       21.90       22.44      8.06 o
   7   5  10        0.06        1.93      7.00 o
   0   6  10        5.64        6.33      3.36 o
   1   6  10        7.62        6.85      2.72 o
   2   6  10      179.83      191.68      6.40 o
   3   6  10      303.16      313.01      9.20 o
   4   6  10      369.47      409.26     12.10 o
   5   6  10      272.23      238.16     12.66 o
   6   6  10      276.21      295.68     24.00 o
   7   6  10       12.48       31.38     11.17 o
   1   7  10       81.23       97.83      5.57 o
   2   7  10        6.06        7.07      3.34 o
   3   7  10       14.02       11.85      4.97 o
   4   7  10       38.37       31.03      6.34 o
   5   7  10       49.35       46.92      8.70 o
   6   7  10       66.83       63.14     12.33 o
   0   8  10      137.94      138.06     15.57 o
   1   8  10        4.92        9.92      4.34 o
   2   8  10      103.24       90.27      7.42 o
   3   8  10      307.52      355.25     16.80 o
   4   8  10      147.43      154.39     12.50 o
   5   8  10       11.34       15.60      7.09 o
   6   8  10        3.80        0.25     12.11 o
   1   9  10       17.57       20.83      6.15 o
   2   9  10      318.16      326.50     17.47 o
   3   9  10        6.85        7.55      6.42 o
   4   9  10       28.44       22.90      7.97 o
   5   9  10       76.79       92.28     11.76 o
   0  10  10      263.19      275.30     26.94 o
   1  10  10      356.56      361.71     16.78 o
   2  10  10      172.38      167.19     12.06 o
   3  10  10      123.11       90.40     13.49 o
   4  10  10      250.62      267.70     17.67 o
   1  11  10      250.29      281.79     17.74 o
   2  11  10       30.16       33.52      9.08 o
   3  11  10        4.73       22.26     10.30 o
   1   1  11     2398.43     2369.38     26.57 o
   2   1  11      675.60      623.34      8.80 o
   3   1  11      127.88      148.56      6.84 o
   4   1  11     1738.42     1776.08     25.47 o
   5   1  11        3.33        9.03      4.50 o
   6   1  11       59.57       53.78      6.68 o
   7   1  11      226.66      228.34     12.79 o
   8   1  11       51.13       68.30      9.92 o
   0   2  11     1469.19     1256.66     42.24 o
   1   2  11       51.48       28.16      3.14 o
   2   2  11     4732.15     4281.54     32.51 o
   3   2  11      470.33      507.97      9.73 o
   4   2  11      984.70     1044.13     18.26 o
   5   2  11      630.16      657.30     18.59 o
   6   2  11     1022.64     1023.05     22.91 o
   7   2  11      100.32      119.00     10.07 o
   8   2  11       13.36        0.71      7.07 o
   1   3  11      118.35      158.21      4.75 o
   2   3  11        6.41       10.95      3.00 o
   3   3  11     1609.60     1671.91     16.85 o
   4   3  11       10.68        4.70      4.31 o
   5   3  11     1066.52     1090.51     21.98 o
   6   3  11       10.95        5.53      5.95 o
   7   3  11      200.58      216.11     14.24 o
   8   3  11       32.51       22.90      8.21 o
   0   4  11       32.82       38.98      5.97 o
   1   4  11     4802.53     5051.03     37.58 o
   2   4  11      606.49      630.99     17.52 o
   3   4  11     1982.25     2035.30     20.94 o
   4   4  11       20.29       17.95      4.26 o
   5   4  11       27.36       30.49      6.46 o
   6   4  11        9.01        9.59      6.11 o
   7   4  11      328.61      354.20     17.76 o
   1   5  11      130.76      148.93      3.50 o
   2   5  11      287.14      345.26      6.95 o
   3   5  11      191.81      199.98      6.98 o
   4   5  11      386.32      479.30     12.35 o
   5   5  11      165.59      149.90     10.21 o
   6   5  11      270.38      219.60     13.30 o
   7   5  11      172.65      174.43     20.11 o
   0   6  11      324.64      326.63     10.88 o
   1   6  11      209.74      219.36      7.27 o
   2   6  11       16.80       14.90      3.28 o
   3   6  11     1836.01     1777.57     20.75 o
   4   6  11      591.47      570.53     14.03 o
   5   6  11      236.49      248.15     14.91 o
   6   6  11      310.18      347.59     22.28 o
   7   6  11      465.42      518.75     26.46 o
   1   7  11      424.44      468.75      9.92 o
   2   7  11      129.71      151.21      7.12 o
   3   7  11      588.48      590.07     14.93 o
   4   7  11        3.56       13.48      5.16 o
   5   7  11       60.70       47.06      8.73 o
   6   7  11        8.11        7.24      8.99 o
   0   8  11      880.37      794.97     29.12 o
   1   8  11      263.68      266.47     11.00 o
   2   8  11        2.27        5.00      4.29 o
   3   8  11      540.84      489.95     18.68 o
   4   8  11        9.02       14.93      6.83 o
   5   8  11       29.63       10.42      7.70 o
   6   8  11       77.93       79.58     18.01 o
   1   9  11       85.35       78.07     10.40 o
   2   9  11       19.44       28.74     11.04 o
   3   9  11       46.34       43.29     12.01 o
   4   9  11      101.25       86.96     11.09 o
   5   9  11      138.74      118.04     17.16 o
   0  10  11       18.04       30.06     11.34 o
   1  10  11       12.27       21.19      6.80 o
   2  10  11        8.53        9.68      6.95 o
   3  10  11        8.01       17.88     11.25 o
   4  10  11        3.30        9.46      7.93 o
   1  11  11      496.46      437.63     20.85 o
   2  11  11      226.05      228.16     16.66 o
   3  11  11      157.86      118.20     15.52 o
   0   0  12     1366.99     1269.57     32.28 o
   1   0  12     1699.61     1539.24     20.87 o
   2   0  12     5067.42     4955.92     61.62 o
   3   0  12     2361.51     2459.68     37.77 o
   4   0  12      176.08      198.80     11.73 o
   5   0  12      195.95      204.74     13.39 o
   6   0  12       88.73      100.42     13.35 o
   7   0  12        0.90        0.22      6.75 o
   8   0  12      210.82      225.58     23.16 o
   1   1  12     1455.06     1350.99     15.64 o
   2   1  12     1952.08     2092.44     19.90 o
   3   1  12      355.04      382.72      9.59 o
   4   1  12       50.25       41.30      5.09 o
   5   1  12        7.29       14.41      5.64 o
   6   1  12       43.10       53.92      6.80 o
   7   1  12       19.71       23.57      6.80 o
   8   1  12       78.22       75.58      9.74 o
   0   2  12     4312.57     4306.46     50.59 o
   1   2  12       85.95       91.13      3.54 o
   2   2  12     5820.65     5399.70     39.71 o
   3   2  12     2316.17     2255.99     21.71 o
   4   2  12     1099.84     1127.40     19.19 o
   5   2  12        3.22        8.17      4.12 o
   6   2  12      353.88      366.23     14.85 o
   7   2  12      710.25      692.03     20.53 o
   8   2  12       14.47       19.10      8.08 o
   1   3  12        1.57       -1.42      1.74 o
   2   3  12     2809.56     2822.87     25.99 o
   3   3  12        9.91       19.52      4.30 o
   4   3  12      173.99      196.51      9.84 o
   5   3  12      263.28      258.30     12.49 o
   6   3  12       12.15       21.23      6.88 o
   7   3  12       95.52      107.94     15.09 o
   8   3  12       21.08        4.70      7.52 o
   0   4  12      412.64      399.66      9.51 o
   1   4  12    10841.84    10784.20     69.93 o
   2   4  12     1268.19     1202.68     13.72 o
   3   4  12       20.62       18.76      2.99 o
   4   4  12       25.20       27.62      4.56 o
   5   4  12      131.95      120.13      9.77 o
   6   4  12        0.15       -0.34      5.73 o
   7   4  12       40.86       53.24      9.50 o
   1   5  12     3359.43     3396.47     29.71 o
   2   5  12     3841.65     3862.52     30.79 o
   3   5  12     2879.31     2838.32     27.19 o
   4   5  12     2955.24     2808.56     33.73 o
   5   5  12      109.97      142.64     12.21 o
   6   5  12       13.99       17.76      6.70 o
   7   5  12       52.16       54.22      9.63 o
   0   6  12        0.03        3.33      3.24 o
   1   6  12       54.24       47.04      4.20 o
   2   6  12       81.99       77.05      4.94 o
   3   6  12       92.50      102.32      7.34 o
   4   6  12       37.62       44.17      6.22 o
   5   6  12       96.76       77.47     11.44 o
   6   6  12      114.80      107.43     13.93 o
   7   6  12      226.01      266.01     35.39 o
   1   7  12     1233.95     1240.85     16.70 o
   2   7  12      446.88      435.99      9.96 o
   3   7  12        0.83        5.50      4.31 o
   4   7  12       56.73       61.08      7.55 o
   5   7  12      103.35       92.83      9.17 o
   6   7  12      304.46      291.83     23.76 o
   0   8  12       13.33       34.92      7.13 o
   1   8  12        2.04        3.33      4.15 o
   2   8  12       12.74       13.82      4.36 o
   3   8  12       14.11       11.42      6.36 o
   4   8  12       38.97       49.12      8.64 o
   5   8  12       14.98       25.40      7.73 o
   6   8  12        0.71       18.87     13.01 o
   1   9  12      104.89      104.14     11.94 o
   2   9  12      223.34      215.64     12.50 o
   3   9  12        2.78       -4.01      6.04 o
   4   9  12      287.44      322.91     18.37 o
   5   9  12        0.23        7.19      7.70 o
   0  10  12       49.74       39.13     22.54 o
   1  10  12      100.04      117.37     10.92 o
   2  10  12      135.68      118.61     11.94 o
   3  10  12       24.20       41.11     10.39 o
   4  10  12      135.74      127.55     21.07 o
   1  11  12        6.78       13.93      8.74 o
   2  11  12      199.28      223.22     16.52 o
   3  11  12        4.77        8.04      9.99 o
   1   1  13      265.01      319.60      6.54 o
   2   1  13      922.05      876.94     11.06 o
   3   1  13       30.00       37.91      6.27 o
   4   1  13      830.53      810.73     16.07 o
   5   1  13     1241.02     1257.98     22.53 o
   6   1  13      256.31      296.42     13.81 o
   7   1  13        0.00        2.36      5.71 o
   8   1  13       11.17       10.69      7.71 o
   0   2  13       21.60        7.79      2.51 o
   1   2  13      396.45      429.29      7.14 o
   2   2  13       92.19       98.86      4.47 o
   3   2  13     2645.67     2796.21     25.53 o
   4   2  13       18.85       23.27      4.25 o
   5   2  13     1122.12     1163.13     19.83 o
   6   2  13       70.60       98.78      9.13 o
   7   2  13        5.50       24.26      7.27 o
   8   2  13        0.87        3.05      7.05 o
   1   3  13      169.65      149.16      4.65 o
   2   3  13     9597.46     9576.45     72.59 o
   3   3  13     1924.29     1897.91     18.52 o
   4   3  13      573.87      594.89     14.61 o
   5   3  13       15.06       10.80      5.09 o
   6   3  13      666.24      598.19     17.89 o
   7   3  13      275.70      252.78     16.15 o
   8   3  13        1.12        3.64      7.27 o
   0   4  13     4812.61     5425.10     57.23 o
   1   4  13      907.15      918.70     10.41 o
   2   4  13      443.75      423.70      7.73 o
   3   4  13      401.81      357.59      9.24 o
   4   4  13        5.54        7.24      3.90 o
   5   4  13       20.75       50.17      7.07 o
   6   4  13      101.93       74.42      9.83 o
   7   4  13      407.71      438.31     19.14 o
   1   5  13      328.50      341.45     11.97 o
   2   5  13     1702.38     1805.83     17.84 o
   3   5  13       54.04       60.48      4.96 o
   4   5  13      980.12      998.41     18.02 o
   5   5  13      274.21      280.87     13.68 o
   6   5  13      141.01      145.14     11.47 o
   7   5  13        0.83        4.91      7.21 o
   0   6  13      119.68      128.47      7.53 o
   1   6  13       37.35       41.57      4.08 o
   2   6  13      146.60      142.74      8.29 o
   3   6  13     1344.11     1337.15     21.43 o
   4   6  13     2682.94     2581.40     36.66 o
   5   6  13        0.09       -5.94      6.30 o
   6   6  13       42.44       53.47     11.38 o
   7   6  13       50.81       54.67     13.20 o
   1   7  13     1220.64     1190.40     17.28 o
   2   7  13       18.08       10.12      3.81 o
   3   7  13       16.96       20.71      4.93 o
   4   7  13       20.38        6.81      5.46 o
   5   7  13        0.09        5.33      5.77 o
   6   7  13       41.91       39.76      9.37 o
   0   8  13     1185.45     1130.08     27.30 o
   1   8  13       26.56       38.35      5.02 o
   2   8  13      378.73      344.89      9.95 o
   3   8  13      284.21      265.69     11.97 o
   4   8  13      254.17      262.48     14.03 o
   5   8  13       85.84       85.91     10.57 o
   6   8  13      208.79      189.13     23.15 o
   1   9  13      183.11      170.94     11.33 o
   2   9  13        4.89       -3.47      5.82 o
   3   9  13      148.25      173.17     13.65 o
   4   9  13       35.59       42.90      9.70 o
   5   9  13       46.09       26.94     10.88 o
   0  10  13      151.61      149.37     19.00 o
   1  10  13        5.22        9.53      5.95 o
   2  10  13      163.80      166.12     18.41 o
   3  10  13      104.14       97.69     13.66 o
   4  10  13       11.34       14.51      8.59 o
   1  11  13      156.98      161.04     14.17 o
   2  11  13       13.51        7.05      8.03 o
   3  11  13      154.24      129.19     16.21 o
   0   0  14     4605.59     4545.54     93.72 o
   1   0  14     1334.05     1155.80     42.44 o
   2   0  14        3.59       10.55      2.75 o
   3   0  14     3235.94     3503.46     60.84 o
   4   0  14      832.31      902.23     21.95 o
   5   0  14       94.54       76.16     14.73 o
   6   0  14       12.47        8.19      6.79 o
   7   0  14      491.11      485.71     18.72 o
   8   0  14      512.71      584.44     34.02 o
   1   1  14      574.54      583.60     16.14 o
   2   1  14     8889.23     8989.07     73.05 o
   3   1  14     1712.68     1636.25     22.30 o
   4   1  14      230.89      257.39      9.53 o
   5   1  14       50.86       45.59      6.18 o
   6   1  14     1050.78     1088.35     23.27 o
   7   1  14       66.27       43.54      8.26 o
   8   1  14       25.29       27.49      9.07 o
   0   2  14      894.75      814.72     16.89 o
   1   2  14      916.17     1041.97     14.28 o
   2   2  14        0.00        4.66      2.12 o
   3   2  14     2110.00     2150.78     22.43 o
   4   2  14        8.89        8.15      3.58 o
   5   2  14      263.06      301.98     12.63 o
   6   2  14       42.13       47.62      7.57 o
   7   2  14      176.76      145.48     13.10 o
   8   2  14       18.20       18.06      7.95 o
   1   3  14      455.82      426.93      9.78 o
   2   3  14       38.80       54.83      4.83 o
   3   3  14     3850.94     3989.95     32.60 o
   4   3  14      280.55      271.51      9.34 o
   5   3  14        1.77        3.98      5.14 o
   6   3  14       94.55      115.54     10.16 o
   7   3  14       93.93      103.74     19.44 o
   8   3  14       54.33       67.07     10.12 o
   0   4  14     3504.55     3552.82     40.35 o
   1   4  14     3179.23     3202.42     27.46 o
   2   4  14     1772.95     1976.43     19.30 o
   3   4  14      292.63      276.03     11.25 o
   4   4  14     1360.50     1310.18     20.35 o
   5   4  14     1705.92     1627.38     28.26 o
   6   4  14       69.90       44.39      7.92 o
   7   4  14      121.08      118.85     11.85 o
   1   5  14       13.43       18.77      5.25 o
   2   5  14     1118.86     1170.53     13.73 o
   3   5  14       61.28       54.66      4.86 o
   4   5  14        0.27        6.56      4.29 o
   5   5  14        0.04        3.04      5.18 o
   6   5  14        0.01       -1.19      6.81 o
   7   5  14       49.19       44.38     17.42 o
   0   6  14       29.07       17.82      6.89 o
   1   6  14        0.01        1.47      2.63 o
   2   6  14       16.37       17.77      3.89 o
   3   6  14     1260.85     1289.90     21.10 o
   4   6  14        0.14       17.68      5.50 o
   5   6  14      360.86      310.69     20.14 o
   6   6  14       75.89       61.11     16.34 o
   7   6  14       53.62       43.30     13.00 o
   1   7  14       67.47       83.11      5.73 o
   2   7  14       77.17       70.31      5.74 o
   3   7  14       94.18       94.11      9.92 o
   4   7  14        7.77       15.88      5.68 o
   5   7  14       76.44       64.21     14.21 o
   6   7  14       18.92       33.48      8.96 o
   0   8  14       18.60       31.19      7.38 o
   1   8  14      200.97      214.26     11.62 o
   2   8  14       77.01       82.88      6.05 o
   3   8  14      540.65      496.15     13.96 o
   4   8  14      282.20      303.46     16.01 o
   5   8  14       72.24       85.95      9.52 o
   6   8  14       25.02       25.01     16.58 o
   1   9  14      365.81      345.90     17.63 o
   2   9  14        4.38        1.58      6.11 o
   3   9  14        1.26       11.67      6.56 o
   4   9  14       70.61       60.09     10.04 o
   5   9  14        0.46       -0.95      7.37 o
   0  10  14       20.42       17.35     12.16 o
   1  10  14      332.20      315.12     15.87 o
   2  10  14       18.50       13.76      7.52 o
   3  10  14      366.07      344.04     22.69 o
   4  10  14      135.05      150.81     23.04 o
   1  11  14       35.70       22.60      8.46 o
   2  11  14      101.91       96.54     13.49 o
   1   1  15     2199.30     2063.55     22.37 o
   2   1  15      329.53      323.71      7.21 o
   3   1  15      624.17      608.51     12.52 o
   4   1  15      461.09      452.92     11.87 o
   5   1  15      395.70      377.32     13.42 o
   6   1  15      476.33      492.86     14.34 o
   7   1  15       12.77       14.39      7.06 o
   8   1  15       60.55       61.25      9.25 o
   0   2  15     4701.46     4850.37     70.23 o
   1   2  15     1161.40     1399.86     21.08 o
   2   2  15       92.90      122.04      4.96 o
   3   2  15     1161.53     1225.68     15.48 o
   4   2  15       10.83       15.15      4.00 o
   5   2  15     1115.71     1134.65     25.11 o
   6   2  15      182.46      183.40     12.04 o
   7   2  15        0.05       -1.74      6.27 o
   8   2  15        0.27        6.14      7.27 o
   1   3  15       23.99       32.98      3.82 o
   2   3  15      410.49      384.20      7.72 o
   3   3  15     1459.65     1377.62     16.72 o
   4   3  15      327.65      316.51      9.82 o
   5   3  15      238.28      234.23     12.16 o
   6   3  15      441.41      455.22     16.23 o
   7   3  15       93.55       97.11     10.50 o
   8   3  15       31.05       29.96      8.63 o
   0   4  15      220.27      217.15      8.16 o
   1   4  15     4261.65     4382.04     33.76 o
   2   4  15     3704.34     3727.73     32.80 o
   3   4  15       61.46       68.50      6.35 o
   4   4  15     1074.19     1036.08     17.94 o
   5   4  15      218.20      227.81     12.29 o
   6   4  15       77.14       74.11     11.27 o
   7   4  15       36.63       47.04      9.02 o
   1   5  15      222.94      218.38      7.34 o
   2   5  15     1588.74     1532.41     15.94 o
   3   5  15      800.77      800.54     13.51 o
   4   5  15        4.32        1.61      4.10 o
   5   5  15       23.11       12.89      5.79 o
   6   5  15       21.44       24.24      7.39 o
   7   5  15        0.18        2.44      7.57 o
   0   6  15       54.36       54.97      8.59 o
   1   6  15       71.55       67.74      4.84 o
   2   6  15        8.88       18.72      4.01 o
   3   6  15       34.55       45.08      7.57 o
   4   6  15      133.39      121.73      9.41 o
   5   6  15        7.95        6.16      6.05 o
   6   6  15        1.08       -0.41      8.48 o
   7   6  15      126.08      110.80     15.97 o
   1   7  15      733.88      730.86     13.25 o
   2   7  15       87.47       95.38      8.40 o
   3   7  15       15.03       12.71      4.74 o
   4   7  15        7.76        4.14      5.23 o
   5   7  15        3.61        4.13      5.78 o
   6   7  15        0.21       -7.01      7.09 o
   0   8  15       16.72       17.22      6.27 o
   1   8  15        1.18        1.98      3.69 o
   2   8  15       17.71       17.62      4.93 o
   3   8  15      174.03      173.63     10.16 o
   4   8  15        4.87       20.64      6.61 o
   5   8  15      294.16      268.73     15.00 o
   6   8  15       11.68        0.03     11.88 o
   1   9  15       21.87       29.14      6.67 o
   2   9  15       30.35       25.45      8.84 o
   3   9  15      161.70      147.10     12.42 o
   4   9  15       25.07       19.96      7.88 o
   5   9  15        4.73        4.63      7.65 o
   0  10  15      422.76      429.56     33.94 o
   1  10  15        4.22       -0.27      5.84 o
   2  10  15        5.63       10.81      7.36 o
   3  10  15      211.54      195.14     17.97 o
   4  10  15      332.88      362.21     24.22 o
   1  11  15      108.02      104.67     14.17 o
   2  11  15        5.59       14.34     10.61 o
   0   0  16      355.12      408.08     17.22 o
   1   0  16    10656.19     9671.53    134.85 o
   2   0  16       62.10       68.34      4.27 o
   3   0  16     1200.90     1338.82     31.55 o
   4   0  16      850.30      702.78     23.78 o
   5   0  16     2957.73     3004.87     50.50 o
   6   0  16     2436.85     2453.31     46.98 o
   7   0  16      808.95      801.06     35.68 o
   8   0  16      115.22      125.54     20.99 o
   1   1  16      106.73      104.58      4.55 o
   2   1  16       86.96      114.53      6.76 o
   3   1  16      151.15      140.44      5.64 o
   4   1  16      384.78      407.51     11.48 o
   5   1  16       61.11       67.40      7.17 o
   6   1  16      112.92      117.80     10.99 o
   7   1  16        0.28       -1.87      5.83 o
   8   1  16      130.86      128.86     13.05 o
   1   2  16      769.34      745.19     11.37 o
   2   2  16       31.39       29.11      3.10 o
   3   2  16     2592.76     2647.01     26.25 o
   4   2  16      341.09      345.74     10.49 o
   5   2  16       33.00       40.61      9.45 o
   6   2  16      146.04      141.08     12.48 o
   7   2  16        0.16       -5.77      5.77 o
   8   2  16      190.99      193.54     13.52 o
   1   3  16      109.85      134.90      5.50 o
   2   3  16        0.06       -3.08      3.08 o
   3   3  16     1226.10     1232.38     17.99 o
   4   3  16      788.58      805.75     29.18 o
   5   3  16      856.98      880.39     20.06 o
   6   3  16        1.57        2.60      5.83 o
   7   3  16      184.16      215.99     20.43 o
   8   3  16        1.00        0.54      7.40 o
   0   4  16        8.42        3.82      2.74 o
   1   4  16     5076.28     5254.97     39.51 o
   2   4  16     2726.90     2887.19     26.99 o
   3   4  16     1535.39     1551.56     19.59 o
   4   4  16      132.46      144.97      9.15 o
   5   4  16        0.52        9.74      5.60 o
   6   4  16      105.36      116.75     10.49 o
   7   4  16      558.45      646.71     20.66 o
   1   5  16     1434.39     1514.92     20.81 o
   2   5  16      822.95      838.61     12.61 o
   3   5  16        4.34       12.60      3.47 o
   4   5  16       31.08       24.12      5.03 o
   5   5  16      178.09      152.07     10.42 o
   6   5  16      126.72      116.84     10.52 o
   7   5  16      157.84      172.43     21.40 o
   0   6  16      524.67      615.06     14.11 o
   1   6  16     1529.39     1626.03     20.01 o
   2   6  16      853.74      821.63     15.54 o
   3   6  16      824.36      800.39     16.44 o
   4   6  16        0.16        9.27      5.21 o
   5   6  16       69.34       69.85      9.02 o
   6   6  16        9.12       -3.64      9.20 o
   7   6  16       26.32       42.66     12.96 o
   1   7  16       79.22       89.34      5.94 o
   2   7  16      246.81      240.03      9.28 o
   3   7  16       96.19       91.92      7.59 o
   4   7  16      354.39      328.87     17.05 o
   5   7  16       56.76       44.82      9.92 o
   6   7  16        2.85       11.14      8.96 o
   0   8  16      902.55      887.96     24.43 o
   1   8  16        2.03       -0.33      3.79 o
   2   8  16       11.23        7.55      4.43 o
   3   8  16      120.26      103.49      8.28 o
   4   8  16      476.14      444.10     15.98 o
   5   8  16       77.43       75.59      9.13 o
   6   8  16        0.48        0.28      8.15 o
   1   9  16      175.27      167.66     11.13 o
   2   9  16        5.13        8.46      7.48 o
   3   9  16       63.70       67.21      9.50 o
   4   9  16      280.62      251.00     16.73 o
   5   9  16       22.65       19.63      8.60 o
   0  10  16     1037.87      966.25     29.55 o
   1  10  16       58.51       45.45      7.82 o
   2  10  16       14.62       26.67      9.62 o
   3  10  16      135.48      155.21     16.89 o
   4  10  16        8.17       26.71     10.13 o
   1  11  16       40.25       32.21     10.23 o
   2  11  16        7.32        9.62      9.83 o
   1   1  17      202.20      210.41      5.78 o
   2   1  17       55.06       41.60      3.74 o
   3   1  17       59.33       52.32      4.99 o
   4   1  17      460.68      539.69     16.11 o
   5   1  17      161.25      151.98      9.57 o
   6   1  17      502.03      545.32     18.94 o
   7   1  17        0.14        0.85      6.50 o
   8   1  17       70.23       70.20     12.69 o
   0   2  17      332.45      330.54     10.60 o
   1   2  17      634.98      545.79     11.10 o
   2   2  17     9290.39     9487.56     77.74 o
   3   2  17      999.46     1055.32     14.28 o
   4   2  17      145.19      157.73      8.50 o
   5   2  17       74.05       80.67      8.81 o
   6   2  17        2.14        4.52      6.12 o
   7   2  17      111.15       91.71     14.90 o
   8   2  17       33.28       47.67      9.09 o
   1   3  17     1855.11     1928.94     29.38 o
   2   3  17        8.86       14.44      3.29 o
   3   3  17       33.36       28.52      4.07 o
   4   3  17      969.34      964.59     18.28 o
   5   3  17      574.32      636.07     17.24 o
   6   3  17      210.20      203.56     12.67 o
   7   3  17        0.50       10.41      6.96 o
   0   4  17      194.81      215.20     12.65 o
   1   4  17       74.36      105.20      5.79 o
   2   4  17     2158.98     2049.66     22.90 o
   3   4  17      434.97      476.47     10.25 o
   4   4  17     1885.17     1822.05     25.12 o
   5   4  17      455.05      443.97     14.85 o
   6   4  17      298.81      306.05     15.41 o
   7   4  17      179.45      255.29     15.42 o
   1   5  17      320.47      296.46      8.08 o
   2   5  17       65.86       54.10      4.12 o
   3   5  17      507.71      479.32     12.87 o
   4   5  17      490.92      453.42     12.24 o
   5   5  17       95.31       85.09      8.70 o
   6   5  17        2.45        0.22      7.02 o
   7   5  17      131.92      151.32     14.79 o
   0   6  17     2785.55     2752.67     36.12 o
   1   6  17     1032.85     1009.99     16.30 o
   2   6  17      150.87      157.50      7.42 o
   3   6  17     1066.38      985.98     18.38 o
   4   6  17      584.35      570.76     18.11 o
   5   6  17        6.01       12.76      6.98 o
   6   6  17        2.08        7.81      8.84 o
   7   6  17        5.92        1.09     10.38 o
   1   7  17       26.29       35.81      6.41 o
   2   7  17       19.83       23.15      4.86 o
   3   7  17        8.38        5.67      4.47 o
   4   7  17       10.96       13.95      6.06 o
   5   7  17      325.75      333.30     15.84 o
   6   7  17       64.81       58.63     10.42 o
   0   8  17      172.08      178.99     19.65 o
   1   8  17       41.11       47.69      5.79 o
   2   8  17      363.12      342.53     13.79 o
   3   8  17        9.95        9.50      5.13 o
   4   8  17      229.30      216.28     13.16 o
   5   8  17       76.78       66.73      8.99 o
   1   9  17       13.35       15.22      5.79 o
   2   9  17        7.30        7.29      7.87 o
   3   9  17       42.56       31.30      8.30 o
   4   9  17      180.36      185.47     14.66 o
   5   9  17       16.17       19.46      8.40 o
   0  10  17      102.67      156.98     15.32 o
   1  10  17       60.06       65.38      8.74 o
   2  10  17        5.19        9.72      8.33 o
   3  10  17        4.75       10.54     10.44 o
   4  10  17        2.25       11.81     14.56 o
   1  11  17        0.54       -2.43      6.93 o
   2  11  17       14.98       14.11     10.09 o
   0   0  18      367.15      357.44     16.71 o
   1   0  18      567.84      503.32     19.28 o
   2   0  18     4103.52     4119.68     60.46 o
   3   0  18      126.06      133.87     32.03 o
   4   0  18      268.56      238.48     15.45 o
   5   0  18     2074.47     1965.91     47.53 o
   6   0  18        3.38       11.46      9.56 o
   7   0  18       93.08       70.38     22.31 o
   8   0  18       15.52        6.24     14.37 o
   1   1  18      737.78      763.58     14.38 o
   2   1  18      119.55      137.39      8.79 o
   3   1  18        2.93        7.53      2.47 o
   4   1  18      458.06      436.24     11.99 o
   5   1  18     1480.12     1464.83     28.98 o
   6   1  18      948.99      941.15     24.52 o
   7   1  18      140.11      145.85     12.22 o
   8   1  18        8.04        8.23     10.01 o
   0   2  18     3428.63     3030.58     48.68 o
   1   2  18        0.08        0.12      2.33 o
   2   2  18     2558.84     2729.09     30.82 o
   3   2  18     2034.13     2035.34     21.91 o
   4   2  18     1407.62     1436.53     22.73 o
   5   2  18      341.56      370.03     26.10 o
   6   2  18        0.00       -5.37      5.37 o
   7   2  18       80.24       64.59      9.67 o
   8   2  18      150.28      128.06     11.89 o
   1   3  18     2061.75     2226.36     25.56 o
   2   3  18     5166.40     5341.33     47.27 o
   3   3  18      111.02       84.31      5.66 o
   4   3  18      138.24      124.57     10.97 o
   5   3  18     2386.82     2412.47     36.02 o
   6   3  18      542.15      511.92     16.77 o
   7   3  18        0.05       -3.50      6.74 o
   0   4  18       31.52       32.47      6.52 o
   1   4  18      173.10      171.10      7.21 o
   2   4  18      706.11      715.97     11.79 o
   3   4  18      830.66      841.56     21.46 o
   4   4  18      100.57      131.10      7.79 o
   5   4  18      103.75      102.45      8.98 o
   6   4  18       33.15       49.13      7.97 o
   7   4  18        9.53       22.59      7.87 o
   1   5  18       50.05       42.12      4.11 o
   2   5  18     1037.44      964.71     14.57 o
   3   5  18     1421.78     1396.34     20.93 o
   4   5  18      384.27      372.85     11.42 o
   5   5  18       93.61       89.11     10.49 o
   6   5  18       50.97       39.15     10.19 o
   7   5  18      249.72      290.49     18.84 o
   0   6  18      351.77      430.60     11.85 o
   1   6  18      134.52      174.38      7.92 o
   2   6  18        3.75       12.09      3.57 o
   3   6  18       10.75       16.25      4.64 o
   4   6  18      245.15      242.98     13.88 o
   5   6  18       15.15       10.14      6.55 o
   6   6  18       26.17       27.71     10.27 o
   7   6  18       89.95      105.95     15.55 o
   1   7  18     2532.35     2497.70     27.85 o
   2   7  18     1098.55     1024.18     18.81 o
   3   7  18       19.40       20.70      5.16 o
   4   7  18      116.65      126.91     10.05 o
   5   7  18      118.08      127.58     12.07 o
   6   7  18        7.66       12.24      8.03 o
   0   8  18     1428.41     1380.03     32.64 o
   1   8  18        0.09        2.21      4.06 o
   2   8  18       17.81       23.92      5.25 o
   3   8  18      107.95      131.99     10.69 o
   4   8  18      579.86      511.94     16.84 o
   5   8  18        4.78        7.46      6.63 o
   1   9  18      156.08      155.60     11.00 o
   2   9  18      111.14      115.51     13.77 o
   3   9  18      597.83      625.45     27.55 o
   4   9  18       55.35       58.28     10.00 o
   5   9  18       23.47       10.14      9.69 o
   0  10  18      246.49      242.33     21.98 o
   1  10  18        0.49        0.72      6.28 o
   2  10  18        5.16        6.82      8.66 o
   3  10  18       45.42       47.41     11.91 o
   4  10  18       20.26       28.57     10.97 o
   1  11  18        1.67       -2.79      6.94 o
   2  11  18       76.24       82.82     27.42 o
   1   1  19      113.43      116.93      6.07 o
   2   1  19     3495.86     3789.25     38.87 o
   3   1  19     1065.65      937.91     13.93 o
   4   1  19      233.40      237.90     10.16 o
   5   1  19       12.93       41.57      6.10 o
   6   1  19      206.59      212.85     14.05 o
   7   1  19       60.37       44.57      9.77 o
   8   1  19       11.82       17.52     10.64 o
   0   2  19     1182.84     1207.29     24.71 o
   1   2  19      484.28      487.20     10.23 o
   2   2  19     1349.34     1308.85     18.66 o
   3   2  19      235.82      230.42      6.89 o
   4   2  19       39.41       53.01      5.76 o
   5   2  19        7.73       10.68      5.84 o
   6   2  19        0.12       -2.27      5.83 o
   7   2  19        0.71        1.14      6.27 o
   8   2  19       11.06       26.30      8.85 o
   1   3  19      231.13      268.24      6.97 o
   2   3  19      128.39      123.26      5.28 o
   3   3  19       37.71       42.56      4.61 o
   4   3  19     1160.55     1113.05     20.00 o
   5   3  19      554.82      581.20     18.95 o
   6   3  19       40.92       42.54      7.72 o
   7   3  19      107.34       99.62     10.86 o
   0   4  19        0.02        0.69      1.95 o
   1   4  19      488.55      467.22     12.06 o
   2   4  19        5.68       11.25      3.00 o
   3   4  19        2.11        8.90      3.60 o
   4   4  19     1845.30     1856.39     36.97 o
   5   4  19       70.58       68.07      9.14 o
   6   4  19      279.75      263.16     14.36 o
   7   4  19      143.48      139.89     12.16 o
   1   5  19       24.42       14.61      3.26 o
   2   5  19      850.46      806.32     18.20 o
   3   5  19     1051.82     1019.78     17.52 o
   4   5  19      426.43      370.52     12.72 o
   5   5  19       22.45       22.21      6.14 o
   6   5  19        1.44       -0.84      6.93 o
   7   5  19        8.40       15.34     10.42 o
   0   6  19      795.99      757.66     27.11 o
   1   6  19      633.73      632.11     18.35 o
   2   6  19     1310.82     1351.25     24.85 o
   3   6  19       12.53        2.48      4.23 o
   4   6  19      512.91      524.31     23.25 o
   5   6  19      216.68      218.13     14.27 o
   6   6  19       13.10        4.39      8.75 o
   1   7  19      348.49      397.33     10.92 o
   2   7  19       45.51       61.89      6.37 o
   3   7  19      235.67      258.20     12.99 o
   4   7  19      214.53      234.08     12.98 o
   5   7  19       44.64       48.00      7.85 o
   6   7  19        5.16        8.03      7.80 o
   0   8  19      721.57      704.72     21.79 o
   1   8  19      141.75      126.85      9.19 o
   2   8  19      944.37      974.96     21.69 o
   3   8  19      277.96      326.85     13.08 o
   4   8  19      354.07      333.11     16.03 o
   5   8  19       33.46       36.42      7.83 o
   1   9  19       89.56       68.93      8.04 o
   2   9  19       89.04       93.73     24.25 o
   3   9  19       43.01       54.94     11.45 o
   4   9  19       31.33       20.42      8.15 o
   5   9  19        0.11        8.92      7.95 o
   0  10  19       14.22       23.99     11.34 o
   1  10  19       56.44       65.37      9.98 o
   2  10  19        3.84       17.14      9.05 o
   3  10  19      116.64      103.30     26.59 o
   4  10  19      238.79      216.28     19.42 o
   1  11  19      232.92      228.38     25.89 o
   2  11  19       49.66       57.13     13.01 o
   0   0  20      565.40      450.54     20.15 o
   1   0  20     2860.28     2553.68     45.05 o
   2   0  20      278.74      248.34      8.33 o
   3   0  20      225.30      256.40     21.36 o
   4   0  20     1764.05     1710.48     40.84 o
   5   0  20     2150.55     2246.66     95.59 o
   6   0  20      313.75      330.92     23.94 o
   7   0  20      329.77      397.95     43.39 o
   8   0  20      153.35      159.42     38.76 o
   1   1  20     2795.43     2792.82     32.77 o
   2   1  20      842.03      913.08     21.26 o
   3   1  20      216.35      237.05      6.89 o
   4   1  20      952.49      897.53     28.17 o
   5   1  20     3149.29     3140.23     41.14 o
   6   1  20      240.00      243.33     15.06 o
   7   1  20        1.95        3.75      7.86 o
   8   1  20       50.99       41.05     11.67 o
   0   2  20      281.96      279.03     10.82 o
   1   2  20     3476.75     3413.66     35.20 o
   2   2  20     2409.04     2389.13     31.47 o
   3   2  20     1008.59     1020.56     14.27 o
   4   2  20     1291.47     1285.88     25.32 o
   5   2  20        0.99        7.34      5.85 o
   6   2  20       13.76       20.65     13.39 o
   7   2  20       48.07       35.82      8.18 o
   8   2  20        3.97       10.69      8.44 o
   1   3  20     2829.85     3134.78     56.40 o
   2   3  20     1609.73     1727.91     22.22 o
   3   3  20      452.65      442.12     10.71 o
   4   3  20       79.90       66.78      8.13 o
   5   3  20      509.31      452.59     16.62 o
   6   3  20      534.78      535.84     19.58 o
   7   3  20        6.66        9.62      7.47 o
   0   4  20       23.48       48.65      6.95 o
   1   4  20      850.79      792.44     12.18 o
   2   4  20       31.83       27.51      4.12 o
   3   4  20       77.51       72.80      6.71 o
   4   4  20       28.56       31.44      5.33 o
   5   4  20     1168.56     1217.28     24.40 o
   6   4  20      291.99      320.02     15.90 o
   7   4  20        9.40       13.96      7.84 o
   1   5  20      165.07      156.64      7.02 o
   2   5  20      762.87      801.34     18.29 o
   3   5  20      302.64      304.27     10.20 o
   4   5  20        0.13        1.83      4.19 o
   5   5  20       14.69       12.63      5.85 o
   6   5  20       35.72       27.54      8.61 o
   7   5  20       48.39       37.11     11.67 o
   0   6  20      296.70      328.73     22.70 o
   1   6  20      152.32      143.22     10.26 o
   2   6  20      129.86      151.40      9.03 o
   3   6  20      195.07      181.11      9.72 o
   4   6  20      158.62      151.26     10.56 o
   5   6  20       48.42       45.37      8.01 o
   6   6  20       61.01       57.24     12.08 o
   1   7  20      134.32      160.94     13.34 o
   2   7  20      934.65      944.36     21.79 o
   3   7  20     1185.53     1071.78     22.64 o
   4   7  20      116.05      104.92      9.42 o
   5   7  20      478.62      474.94     16.47 o
   6   7  20        0.28       -3.19      7.36 o
   0   8  20      128.83      149.96     16.90 o
   1   8  20      167.25      167.20     10.25 o
   2   8  20      651.26      666.73     17.93 o
   3   8  20     2008.05     2011.96     31.57 o
   4   8  20      114.75      106.47      9.83 o
   5   8  20       12.75       10.29      6.87 o
   1   9  20      191.33      192.26     13.84 o
   2   9  20       32.25       18.67     11.15 o
   3   9  20        4.14        8.79      8.68 o
   4   9  20        2.15        0.97     10.64 o
   5   9  20        8.25        0.15      7.94 o
   0  10  20      390.40      421.09     25.96 o
   1  10  20      324.13      299.35     24.25 o
   2  10  20        0.65        7.60      9.12 o
   3  10  20       15.56       23.70      9.93 o
   1  11  20      113.67       86.68     14.03 o
   2  11  20       15.60       23.58     10.99 o
   1   1  21      454.13      498.15     10.54 o
   2   1  21     1568.88     1600.06     20.76 o
   3   1  21      522.35      570.58     10.72 o
   4   1  21       40.19       34.13      5.91 o
   5   1  21        9.94       41.19      7.18 o
   6   1  21       69.76       92.52     12.41 o
   7   1  21       47.85       19.58      8.77 o
   8   1  21       11.50        4.36      9.86 o
   0   2  21     1481.16     1421.05     28.71 o
   1   2  21      298.43      280.82      9.39 o
   2   2  21      168.42      134.57      6.64 o
   3   2  21      253.12      258.07      7.19 o
   4   2  21       41.50       50.79      6.83 o
   5   2  21       82.93      122.47     10.42 o
   6   2  21      456.41      463.70     25.85 o
   7   2  21      214.94      239.03     16.54 o
   1   3  21     1314.24     1447.40     21.87 o
   2   3  21      759.93      813.12     12.26 o
   3   3  21      326.64      370.17      9.85 o
   4   3  21      347.05      366.99     13.38 o
   5   3  21       77.24       83.46      9.59 o
   6   3  21      308.33      304.45     15.31 o
   7   3  21       14.32       14.00      7.86 o
   0   4  21        4.57        3.35      2.56 o
   1   4  21       44.29       44.65      5.31 o
   2   4  21       69.68       86.03      6.50 o
   3   4  21        0.34        0.08      3.22 o
   4   4  21      108.21      108.37      7.03 o
   5   4  21      971.87     1046.15     22.65 o
   6   4  21      182.76      167.59     14.64 o
   7   4  21        9.49        4.83      8.90 o
   1   5  21       47.79       42.16      4.92 o
   2   5  21       30.51       31.09      5.58 o
   3   5  21      181.59      181.55      8.88 o
   4   5  21      128.96      110.46      7.99 o
   5   5  21      248.04      225.30     12.30 o
   6   5  21      230.48      230.50     19.04 o
   7   5  21        1.82       -7.47      8.87 o
   0   6  21      651.08      754.84     64.85 o
   1   6  21      100.66      120.01      9.31 o
   2   6  21       66.45       69.23      6.73 o
   3   6  21        1.97       15.37      4.69 o
   4   6  21       24.65       42.21      9.42 o
   5   6  21      130.43      138.55     11.95 o
   6   6  21       46.72       49.99     11.79 o
   1   7  21        8.05       16.97      4.69 o
   2   7  21      788.06      845.13     17.76 o
   3   7  21        3.53       13.57      4.93 o
   4   7  21       69.71       80.34      8.05 o
   5   7  21      181.66      186.78     12.54 o
   6   7  21       43.65       26.23      9.14 o
   0   8  21      952.25      887.17     24.77 o
   1   8  21      437.31      397.00     13.53 o
   2   8  21      469.32      453.17     15.86 o
   3   8  21       66.85      110.99      8.82 o
   4   8  21      192.59      195.24     20.37 o
   5   8  21        8.41        8.98      6.81 o
   1   9  21        0.40        0.26      8.89 o
   2   9  21      256.62      271.53     20.19 o
   3   9  21      112.61      122.08     14.75 o
   4   9  21       47.17       36.49      9.05 o
   0  10  21      185.76      154.74     18.76 o
   1  10  21        0.01       -7.17      7.71 o
   2  10  21        1.31        5.87      9.08 o
   3  10  21        3.23       10.07      9.36 o
   1  11  21       38.31       37.12     11.81 o
   2  11  21        0.13        2.14      8.95 o
   0   0  22      742.22      760.73     28.27 o
   1   0  22    17207.79    17597.34    335.69 o
   2   0  22     6503.51     6354.77     75.59 o
   3   0  22      141.87      120.16     10.34 o
   4   0  22     2426.62     2431.91     85.54 o
   5   0  22     1293.87     1306.11     58.07 o
   6   0  22        7.87        3.73     17.74 o
   7   0  22      321.72      372.40     41.85 o
   8   0  22        1.60        0.20     15.86 o
   1   1  22     1702.72     1735.45     23.81 o
   2   1  22      325.78      320.09      8.34 o
   3   1  22     1274.47     1357.24     20.96 o
   4   1  22      392.55      417.91     15.65 o
   5   1  22        0.03       -3.56      5.53 o
   6   1  22      126.88      161.39     15.61 o
   7   1  22        1.77       -5.75      8.57 o
   8   1  22       66.66       67.56     13.07 o
   0   2  22     3532.42     3678.53     59.38 o
   1   2  22      165.32      147.31      7.08 o
   2   2  22        2.63        7.34      3.80 o
   3   2  22        0.00        1.32      2.70 o
   4   2  22        4.12       14.71      5.75 o
   5   2  22     4404.70     4394.95     86.69 o
   6   2  22     1010.25     1024.08     26.33 o
   7   2  22        0.00       -1.00      6.80 o
   1   3  22      353.29      388.11     12.11 o
   2   3  22      128.74      133.17      6.99 o
   3   3  22        3.20        6.15      3.55 o
   4   3  22      211.09      224.36     21.00 o
   5   3  22      203.54      207.30     13.58 o
   6   3  22      266.54      238.44     17.25 o
   7   3  22       17.33       28.81      8.62 o
   0   4  22       65.79       48.76      4.63 o
   1   4  22      372.93      375.05      9.94 o
   2   4  22        8.06       11.58      3.44 o
   3   4  22       50.91       59.36      5.47 o
   4   4  22     1004.67      983.08     18.19 o
   5   4  22      246.15      268.24     13.47 o
   6   4  22        6.49       17.74      7.22 o
   7   4  22        0.16       -2.59      7.62 o
   1   5  22      320.15      318.48     14.92 o
   2   5  22      374.72      392.01     11.59 o
   3   5  22      296.11      298.11     14.05 o
   4   5  22      287.08      269.84     15.14 o
   5   5  22        6.75        6.07      6.14 o
   6   5  22       15.75       11.62      9.17 o
   7   5  22       16.19        1.12     10.07 o
   0   6  22     3791.78     3810.91     72.30 o
   1   6  22       56.52       64.04      5.49 o
   2   6  22        9.65       24.52      6.93 o
   3   6  22      936.53      948.82     18.72 o
   4   6  22      808.72      726.49     23.38 o
   5   6  22        3.54       13.60      6.91 o
   6   6  22       71.18       73.10     12.99 o
   1   7  22      704.85      641.44     15.80 o
   2   7  22       90.52      100.09      8.35 o
   3   7  22      928.41      868.40     18.52 o
   4   7  22        2.10        3.22      4.98 o
   5   7  22       78.66       68.75      8.90 o
   6   7  22       81.38       90.94     12.06 o
   0   8  22      261.90      299.61     16.12 o
   1   8  22        5.31       17.38      5.39 o
   2   8  22       45.45       62.09      7.79 o
   3   8  22        0.03       -2.02      4.77 o
   4   8  22       90.28      112.05     10.26 o
   5   8  22       83.95       79.19     11.38 o
   1   9  22      183.86      181.21     20.39 o
   2   9  22      154.88      195.01     17.26 o
   3   9  22      421.94      426.23     25.58 o
   4   9  22       17.95       26.07      8.65 o
   0  10  22        0.38        4.63      8.58 o
   1  10  22       28.30       13.17     10.72 o
   2  10  22       80.19       44.33     11.64 o
   3  10  22        0.00        3.87      9.01 o
   1  11  22      109.94      124.70     16.47 o
   1   1  23       31.23       39.00      3.88 o
   2   1  23      221.87      222.11      7.21 o
   3   1  23      283.27      301.48      8.01 o
   4   1  23      390.53      369.66     13.36 o
   5   1  23      764.54      817.73     25.49 o
   6   1  23     1245.52     1241.84     59.94 o
   7   1  23       43.90       30.30     11.87 o
   0   2  23      842.38     1038.53     24.19 o
   1   2  23        0.89        0.90      2.15 o
   2   2  23      337.87      391.28     10.14 o
   3   2  23      185.01      160.97      9.59 o
   4   2  23     1922.91     1949.62     27.54 o
   5   2  23      629.19      625.28     28.47 o
   6   2  23       20.95       29.36      9.23 o
   7   2  23        1.08        4.33      8.36 o
   1   3  23      138.70      131.58      5.72 o
   2   3  23      117.91      117.27      7.49 o
   3   3  23        8.87        6.79      3.46 o
   4   3  23      233.77      261.47     10.36 o
   5   3  23      970.52     1004.70     38.49 o
   6   3  23        0.81        6.33      6.40 o
   7   3  23      183.64      183.33     13.83 o
   0   4  23       33.95       35.23      4.30 o
   1   4  23        0.19        9.77      4.48 o
   2   4  23      281.43      291.52      9.03 o
   3   4  23      434.63      426.93     13.74 o
   4   4  23     1003.66     1005.06     18.46 o
   5   4  23      161.96      171.44     11.27 o
   6   4  23       77.62       86.06      9.82 o
   7   4  23        5.86        9.43      7.57 o
   1   5  23       45.53       46.61      5.97 o
   2   5  23      161.76      159.44     10.00 o
   3   5  23       28.87       25.60      5.44 o
   4   5  23       50.34       46.86      9.34 o
   5   5  23        3.67        6.33      5.81 o
   6   5  23        1.43       -3.15      8.12 o
   7   5  23        0.21        8.82     10.12 o
   0   6  23      104.98      149.53     15.24 o
   1   6  23      112.57      134.75      8.33 o
   2   6  23      855.07      822.30     18.01 o
   3   6  23     3565.65     3522.78     41.47 o
   4   6  23       55.36       53.44      7.23 o
   5   6  23      135.93      138.79     11.89 o
   6   6  23       22.13       37.85     19.54 o
   1   7  23      141.78      125.64      8.81 o
   2   7  23        5.55       16.34      5.03 o
   3   7  23      629.00      611.26     15.70 o
   4   7  23      115.08      125.13      9.48 o
   5   7  23       30.63       21.76      7.14 o
   6   7  23        6.83        9.18      8.40 o
   0   8  23      710.68      654.14     27.44 o
   1   8  23        7.63       14.05      6.13 o
   2   8  23      429.00      391.63     15.60 o
   3   8  23       11.96        9.62      5.26 o
   4   8  23      902.56      830.82     21.80 o
   5   8  23        6.66       12.68      7.07 o
   1   9  23      214.01      234.82     15.30 o
   2   9  23      111.38      128.27     12.36 o
   3   9  23       27.31       18.45      9.29 o
   4   9  23       31.74       27.41      8.73 o
   0  10  23        0.02        3.86     14.19 o
   1  10  23      144.55      127.13     19.42 o
   2  10  23        0.92       -3.21      8.64 o
   3  10  23       75.80       68.89     13.19 o
   1  11  23       72.86       90.79     14.63 o
   0   0  24        3.05        9.15      7.15 o
   1   0  24     7915.23     7922.84    116.20 o
   2   0  24     2802.93     2731.76     46.35 o
   3   0  24     1041.20      984.42     26.04 o
   4   0  24       13.76        5.64      7.11 o
   5   0  24       31.61       19.38      9.67 o
   6   0  24      668.34      698.02     43.95 o
   7   0  24      137.08      150.52     28.79 o
   1   1  24      690.03      814.82     15.58 o
   2   1  24      769.36      736.93     13.11 o
   3   1  24      439.97      421.47     13.28 o
   4   1  24      258.18      257.98     12.32 o
   5   1  24        0.07       21.69      8.23 o
   6   1  24       48.90       64.23     16.49 o
   7   1  24       30.43       35.54     38.32 o
   0   2  24     3901.03     4057.09     65.69 o
   1   2  24      102.68       91.85      5.41 o
   2   2  24      823.75      855.38     14.87 o
   3   2  24       35.58       44.68      5.38 o
   4   2  24     2993.36     2999.23     51.30 o
   5   2  24      688.02      702.27     23.90 o
   6   2  24      158.69      167.77     15.80 o
   7   2  24        8.16       25.30      9.34 o
   1   3  24      503.49      524.15     10.53 o
   2   3  24      419.13      413.58     11.82 o
   3   3  24       30.98       38.68      4.66 o
   4   3  24      387.97      376.22     11.06 o
   5   3  24       81.73      107.92     10.66 o
   6   3  24        2.58       31.94      7.79 o
   7   3  24      173.62      200.73     17.75 o
   0   4  24     1217.03     1275.72     30.08 o
   1   4  24        7.91       12.88      3.38 o
   2   4  24      434.45      465.81     17.97 o
   3   4  24       12.32        7.67      3.92 o
   4   4  24      231.31      242.76     11.78 o
   5   4  24       43.97       45.15      7.35 o
   6   4  24       71.04       61.34      8.99 o
   7   4  24        0.83        8.27      7.48 o
   1   5  24      352.28      369.52     12.84 o
   2   5  24      582.85      570.78     15.78 o
   3   5  24       14.34       19.20      5.20 o
   4   5  24       47.12       49.15     10.12 o
   5   5  24      137.36      125.40     16.06 o
   6   5  24       18.21       20.63      9.89 o
   7   5  24       48.32       35.70     12.26 o
   0   6  24      830.57      879.95     30.46 o
   1   6  24       24.75       20.54      4.69 o
   2   6  24     2057.57     2153.18     31.49 o
   3   6  24        1.76       20.30      4.98 o
   4   6  24       73.21       84.10      8.55 o
   5   6  24      123.95      134.54     11.94 o
   6   6  24      356.31      348.47     23.63 o
   1   7  24      713.37      776.10     20.72 o
   2   7  24     1792.47     1710.19     28.20 o
   3   7  24       16.52       12.19      5.28 o
   4   7  24      883.78      887.88     19.85 o
   5   7  24        6.50        1.31      6.07 o
   6   7  24        1.51        2.35      8.13 o
   0   8  24      176.31      219.81     19.22 o
   1   8  24        0.69        2.64      5.48 o
   2   8  24      552.42      520.22     16.58 o
   3   8  24        6.63        6.28      5.17 o
   4   8  24       25.57       36.23      6.84 o
   5   8  24       75.02       56.07      9.05 o
   1   9  24      104.94       98.30     10.51 o
   2   9  24      125.41      118.16     10.66 o
   3   9  24       94.66       86.46     13.17 o
   4   9  24       72.08       71.70     12.58 o
   0  10  24      267.73      236.37     34.70 o
   1  10  24       46.40       40.29     10.85 o
   2  10  24      106.40      107.22     15.03 o
   3  10  24        2.81        1.70      9.64 o
   1  11  24       19.56       31.40     11.62 o
   1   1  25     1133.70     1145.20     19.38 o
   2   1  25       24.40       32.61      4.34 o
   3   1  25       32.80       52.73      4.81 o
   4   1  25     1383.88     1349.89     25.91 o
   5   1  25     2080.84     2054.04     42.22 o
   6   1  25       13.25        8.36      8.55 o
   7   1  25       39.25       14.76     13.17 o
   0   2  25     3586.68     4012.48     82.90 o
   1   2  25       83.38      101.96      5.72 o
   2   2  25      343.33      380.03     11.37 o
   3   2  25      457.21      459.57     11.01 o
   4   2  25     1028.80     1107.65     24.60 o
   5   2  25      357.07      381.56     21.81 o
   6   2  25      128.94      152.31     15.11 o
   7   2  25      294.75      376.56     21.05 o
   1   3  25       67.78       75.86      4.92 o
   2   3  25       47.51       21.76      5.12 o
   3   3  25      521.03      467.03     14.62 o
   4   3  25      131.19      125.54      7.86 o
   5   3  25       10.71       15.06      6.62 o
   6   3  25     1021.50     1017.09     24.26 o
   7   3  25        2.60       14.70      7.68 o
   0   4  25        2.22        8.83      6.33 o
   1   4  25       90.91       88.96      6.29 o
   2   4  25      155.95      186.93     11.40 o
   3   4  25      954.06      950.63     21.11 o
   4   4  25      221.65      208.84     15.00 o
   5   4  25      118.93      107.82      9.49 o
   6   4  25       63.85       68.80     13.58 o
   7   4  25        0.70       -2.11      7.86 o
   1   5  25       70.13       82.40      7.78 o
   2   5  25       27.17       33.91      5.86 o
   3   5  25        5.19        3.48      4.21 o
   4   5  25       10.71       11.55      5.05 o
   5   5  25       40.48       48.70     10.59 o
   6   5  25       50.64       59.16     12.02 o
   7   5  25       16.84       16.88     11.24 o
   0   6  25      152.80      184.55     27.68 o
   1   6  25      364.63      341.19     13.46 o
   2   6  25     2743.59     2706.78     40.90 o
   3   6  25       15.52       13.84      5.42 o
   4   6  25      348.35      373.53     15.91 o
   5   6  25       29.84       14.85      6.80 o
   6   6  25       20.91       28.35     10.79 o
   1   7  25      290.21      309.94     14.96 o
   2   7  25      938.04      871.83     20.82 o
   3   7  25      344.90      349.00     13.39 o
   4   7  25       62.84       77.03      8.10 o
   5   7  25       37.82       34.76      7.58 o
   6   7  25        3.41        6.93      8.26 o
   0   8  25     2067.93     2027.65     52.20 o
   1   8  25      727.44      650.21     25.54 o
   2   8  25        3.95        7.55      5.88 o
   3   8  25      185.38      226.00     12.12 o
   4   8  25      159.44      151.55     10.81 o
   5   8  25        7.14        8.14      7.08 o
   1   9  25      294.70      260.00     15.90 o
   2   9  25       24.09       14.35      6.51 o
   3   9  25       10.92       16.40      7.20 o
   4   9  25       10.00        0.90      8.23 o
   0  10  25      129.92      137.88     27.86 o
   1  10  25       10.48       11.37      9.26 o
   2  10  25        1.86       16.33     10.27 o
   3  10  25      193.24      180.17     21.69 o
   0   0  26      939.66      883.96     33.36 o
   1   0  26      425.28      502.03     21.64 o
   2   0  26     3319.32     3326.24     68.75 o
   3   0  26      269.76      298.23     21.46 o
   4   0  26      183.05      160.66     15.68 o
   5   0  26      484.15      521.09     24.41 o
   6   0  26        6.90       -1.39     13.11 o
   7   0  26      675.26      717.04     49.45 o
   1   1  26       82.35      118.27      7.10 o
   2   1  26       44.79       66.49      5.38 o
   3   1  26     1208.54     1229.48     17.34 o
   4   1  26     1675.87     1622.66     38.35 o
   5   1  26      203.34      217.22     15.84 o
   6   1  26        7.83       11.29      8.78 o
   7   1  26        9.66       13.26     12.77 o
   0   2  26      225.61      261.06     12.04 o
   1   2  26      167.97      162.51      7.73 o
   2   2  26      875.68      857.70     16.72 o
   3   2  26       18.28       18.89      3.96 o
   4   2  26     3299.27     3185.95     46.93 o
   5   2  26      974.88      956.90     40.69 o
   6   2  26      354.90      370.70     22.50 o
   7   2  26       52.97       69.32     11.00 o
   1   3  26       29.76       41.95      7.01 o
   2   3  26       37.35       45.56      5.48 o
   3   3  26       60.43       58.93      7.89 o
   4   3  26        3.64       16.32      6.34 o
   5   3  26       18.72        9.54      9.12 o
   6   3  26      183.31      202.20     13.32 o
   7   3  26        0.16        1.43      8.37 o
   0   4  26     1420.89     1481.71     25.98 o
   1   4  26      463.47      448.25     11.78 o
   2   4  26      145.96      127.46      8.33 o
   3   4  26       42.11       33.94      5.36 o
   4   4  26      158.73      192.47      9.82 o
   5   4  26        1.38        4.61      5.89 o
   6   4  26        8.31        6.33      6.70 o
   7   4  26        1.52       -1.37      8.36 o
   1   5  26      581.82      570.05     25.18 o
   2   5  26       12.31       21.45      5.49 o
   3   5  26      266.99      248.89     12.21 o
   4   5  26      250.53      247.08     13.16 o
   5   5  26        1.83        9.88      8.43 o
   6   5  26      342.45      369.65     23.62 o
   0   6  26     1089.20     1082.68     35.47 o
   1   6  26      469.86      493.52     15.99 o
   2   6  26      162.53      192.45     11.08 o
   3   6  26       22.38       13.12      5.73 o
   4   6  26       56.80       55.25      7.51 o
   5   6  26       15.57        7.39      8.36 o
   6   6  26        7.74       15.74     10.40 o
   1   7  26        7.14       13.38      5.91 o
   2   7  26      232.82      287.32     13.37 o
   3   7  26      205.12      187.66     10.61 o
   4   7  26      113.67      114.36      9.11 o
   5   7  26       23.43       24.10      9.73 o
   6   7  26        7.86        3.69      8.43 o
   0   8  26       60.62       62.81     12.33 o
   1   8  26       46.21       25.40      7.09 o
   2   8  26        0.00        2.37      5.28 o
   3   8  26       53.41       43.25      7.76 o
   4   8  26       67.56       57.56      8.31 o
   5   8  26       77.27       79.03     10.06 o
   1   9  26      328.44      335.70     18.32 o
   2   9  26      141.15      147.31     15.88 o
   3   9  26      217.79      191.83     13.53 o
   4   9  26      102.19      104.51     11.11 o
   0  10  26       61.40       94.18     24.88 o
   1  10  26      222.60      216.86     21.20 o
   2  10  26       28.76       31.72     11.25 o
   3  10  26        3.37        3.49     10.98 o
   1   1  27      214.59      265.92      9.15 o
   2   1  27     1007.09     1013.99     13.44 o
   3   1  27       18.96       14.44      4.20 o
   4   1  27       37.43       41.27      6.76 o
   5   1  27        6.59       -0.08      9.75 o
   6   1  27       61.81       80.02     12.18 o
   7   1  27       84.23       67.25     34.75 o
   0   2  27      149.50      248.54     12.12 o
   1   2  27     1442.10     1457.81     20.40 o
   2   2  27        1.63        0.98      2.85 o
   3   2  27     1322.26     1285.98     22.94 o
   4   2  27     1323.30     1314.95     35.53 o
   5   2  27        8.29       22.17      8.80 o
   6   2  27       91.74       69.91     11.99 o
   7   2  27       21.86       23.37      9.26 o
   1   3  27     1311.23     1335.36     19.28 o
   2   3  27      157.72      161.56     10.38 o
   3   3  27       24.51       22.74      5.16 o
   4   3  27     1447.33     1286.78     27.24 o
   5   3  27        2.28        7.81      7.99 o
   6   3  27      249.94      231.44     18.57 o
   7   3  27        3.43        1.70     10.19 o
   0   4  27      173.84      223.69     15.30 o
   1   4  27      466.62      452.47     10.19 o
   2   4  27        5.67       10.15      4.00 o
   3   4  27        0.16        9.99      4.76 o
   4   4  27     1019.24      978.14     18.52 o
   5   4  27      411.55      350.06     17.11 o
   6   4  27       11.23       15.14      8.16 o
   7   4  27       50.77       58.99     11.70 o
   1   5  27        4.73       14.58      4.82 o
   2   5  27      454.34      452.03     17.64 o
   3   5  27       27.60       15.23      5.18 o
   4   5  27      533.48      537.99     21.34 o
   5   5  27      253.60      234.02     21.55 o
   6   5  27       32.97       43.57     11.69 o
   0   6  27       59.09       56.66     16.96 o
   1   6  27      910.97      857.69     21.24 o
   2   6  27        8.75        9.07      4.90 o
   3   6  27      107.30      107.19      8.22 o
   4   6  27       52.37       57.16      7.91 o
   5   6  27       53.88       45.46     16.05 o
   6   6  27        0.87       -3.80      8.87 o
   1   7  27        2.01       12.39      6.57 o
   2   7  27     1636.34     1554.38     27.28 o
   3   7  27        3.47        8.28      4.99 o
   4   7  27      264.56      228.31     12.46 o
   5   7  27       26.54       14.54      6.64 o
   0   8  27        0.15       -1.87      7.22 o
   1   8  27       83.25       62.64     10.25 o
   2   8  27       61.24       73.12     13.01 o
   3   8  27      146.42      160.30     11.81 o
   4   8  27       47.54       41.94      7.29 o
   5   8  27        4.78        5.57      6.81 o
   1   9  27       11.48       27.01      7.85 o
   2   9  27       51.57       38.78      8.12 o
   3   9  27       53.39       54.56      8.69 o
   4   9  27        2.38        3.61      7.04 o
   0  10  27        0.51       16.04     16.30 o
   1  10  27       32.10       52.08     14.90 o
   2  10  27      193.43      196.85     22.13 o
   3  10  27      129.45       94.73     16.11 o
   0   0  28     2980.02     3323.06     83.02 o
   1   0  28      110.22      147.04     12.88 o
   2   0  28        0.00        2.31      3.26 o
   3   0  28        4.68        2.90      5.96 o
   4   0  28       11.05        3.01      7.22 o
   5   0  28      112.00       90.04     13.69 o
   6   0  28      412.69      469.35     38.50 o
   7   0  28       10.40       13.98     19.07 o
   1   1  28       42.44       49.34      5.18 o
   2   1  28        1.33        8.30      2.66 o
   3   1  28      588.60      602.66     16.07 o
   4   1  28        4.89        1.53      4.97 o
   5   1  28      444.01      436.88     19.44 o
   6   1  28      915.23      967.85     30.45 o
   7   1  28      236.21      245.00     25.66 o
   0   2  28     3606.48     3870.14     65.61 o
   1   2  28      201.69      223.32      7.55 o
   2   2  28       10.12        8.27      5.71 o
   3   2  28     1918.43     1845.40     28.91 o
   4   2  28      535.48      529.21     17.38 o
   5   2  28      124.65      125.03     16.73 o
   6   2  28        2.81        6.26      8.63 o
   7   2  28        0.52        4.21     10.25 o
   1   3  28      256.61      298.93     18.02 o
   2   3  28      128.52      118.40      8.16 o
   3   3  28      218.98      245.40     11.32 o
   4   3  28      249.37      308.40     16.17 o
   5   3  28      202.36      191.74     16.01 o
   6   3  28      145.80      155.13     15.93 o
   7   3  28       25.90       27.25      9.66 o
   0   4  28      720.82      765.52     18.23 o
   1   4  28       18.83       13.51      3.37 o
   2   4  28      151.01      194.86     10.11 o
   3   4  28        5.83       15.72      5.26 o
   4   4  28      380.75      359.60     11.91 o
   5   4  28      102.33      105.57     10.83 o
   6   4  28       27.52       31.98     13.29 o
   7   4  28       91.51      116.39     20.38 o
   1   5  28      933.67      940.54     21.54 o
   2   5  28     1912.79     1740.32     36.00 o
   3   5  28        3.06        3.23      4.96 o
   4   5  28       12.94       21.88      5.82 o
   5   5  28      273.76      290.65     19.99 o
   6   5  28      357.57      397.54     24.92 o
   0   6  28       64.74       51.26     11.00 o
   1   6  28       31.60       38.55      6.75 o
   2   6  28        1.86       -4.33      4.78 o
   3   6  28        0.06       20.60      5.25 o
   4   6  28        0.09        3.97      5.53 o
   5   6  28      215.02      251.69     19.29 o
   6   6  28        1.00        6.77      9.34 o
   1   7  28     1201.74     1235.08     27.44 o
   2   7  28     1438.44     1509.34     31.30 o
   3   7  28       33.69       34.69      6.95 o
   4   7  28        5.75       11.71      6.11 o
   5   7  28       66.52       64.75     11.63 o
   0   8  28       18.47       17.60      9.53 o
   1   8  28        9.06        4.22      6.15 o
   2   8  28       34.80       31.08      7.67 o
   3   8  28      245.35      202.18     13.38 o
   4   8  28      290.77      285.89     14.32 o
   5   8  28      384.54      369.34     20.53 o
   1   9  28      352.61      394.50     18.23 o
   2   9  28        9.33       12.39      7.08 o
   3   9  28       48.34       48.39      8.67 o
   4   9  28       44.98       53.06      9.61 o
   0  10  28      103.81       88.99     25.04 o
   1  10  28       44.81       34.57     13.24 o
   2  10  28       71.33       58.51     20.50 o
   1   1  29      605.51      693.16     15.31 o
   2   1  29     1486.87     1344.74     21.89 o
   3   1  29      461.64      486.30     15.80 o
   4   1  29      523.36      469.77     13.83 o
   5   1  29      333.79      359.93     20.60 o
   6   1  29       66.05       79.40     18.00 o
   7   1  29       40.71       28.01     19.61 o
   0   2  29     6511.38     6612.63    101.76 o
   1   2  29     1794.56     1825.90     24.23 o
   2   2  29        1.72       12.89      3.55 o
   3   2  29       48.97       57.25      6.35 o
   4   2  29      528.36      539.41     22.46 o
   5   2  29        7.04        7.06      7.82 o
   6   2  29        2.70       -4.42     12.20 o
   7   2  29       18.54       16.41     10.80 o
   1   3  29       70.88       83.01      5.66 o
   2   3  29      148.23      165.55      8.21 o
   3   3  29      545.05      533.00     18.27 o
   4   3  29     1470.22     1338.66     31.59 o
   5   3  29      294.59      244.17     17.43 o
   6   3  29       55.92       49.82     11.41 o
   7   3  29        2.02       -1.54      8.65 o
   0   4  29       81.63       94.06      7.65 o
   1   4  29       21.31       24.19      3.68 o
   2   4  29      731.35      752.93     17.43 o
   3   4  29      696.69      694.66     17.80 o
   4   4  29       99.61      137.62     17.29 o
   5   4  29     1067.62      881.90     44.22 o
   6   4  29      153.83      170.00     16.69 o
   7   4  29        4.54       20.06     18.07 o
   1   5  29      506.47      496.56     15.67 o
   2   5  29     1783.07     1690.26     35.62 o
   3   5  29       98.62      103.03     11.71 o
   4   5  29        5.07        1.96      4.96 o
   5   5  29        0.71       -6.85      7.34 o
   6   5  29       23.07       42.93     11.36 o
   0   6  29        3.51        5.17     10.87 o
   1   6  29      232.73      234.88     13.67 o
   2   6  29       96.28       87.77     12.28 o
   3   6  29     1273.93     1290.38     23.01 o
   4   6  29      261.72      244.20     13.56 o
   5   6  29       12.44       18.85      9.33 o
   6   6  29       91.99       75.52     13.97 o
   1   7  29        2.46       20.84      6.44 o
   2   7  29      198.17      180.23     13.04 o
   3   7  29      135.00      112.25      8.89 o
   4   7  29       23.46        5.45      5.65 o
   5   7  29        0.15        9.77      7.96 o
   0   8  29      692.41      580.18     27.61 o
   1   8  29      181.66      198.90     13.70 o
   2   8  29       45.20       54.89      8.80 o
   3   8  29      389.18      429.85     19.94 o
   4   8  29      167.46      145.28     13.25 o
   5   8  29        2.53       16.24     10.63 o
   1   9  29      361.83      343.77     18.75 o
   2   9  29       17.45       30.04      7.81 o
   3   9  29        2.16        2.30      6.51 o
   4   9  29       35.68       34.33      8.61 o
   0  10  29        8.08       44.01     20.61 o
   1  10  29       64.31       92.17     37.45 o
   2  10  29        1.67       23.08     10.82 o
   0   0  30      108.03      156.02     17.43 o
   1   0  30      980.20      924.13     25.91 o
   2   0  30      826.89      784.16     17.15 o
   3   0  30     3053.23     2990.56     60.36 o
   4   0  30     1003.45      955.45     31.08 o
   5   0  30      385.50      370.30     22.67 o
   6   0  30      317.87      309.42     35.73 o
   7   0  30      876.87      983.33     58.45 o
   1   1  30        0.00        5.90      3.28 o
   2   1  30      132.63      147.30      7.28 o
   3   1  30      228.17      180.87     15.62 o
   4   1  30      138.09      145.75     11.09 o
   5   1  30       16.93       13.52      8.12 o
   6   1  30      637.08      666.11     25.35 o
   7   1  30      204.68      218.50     24.21 o
   0   2  30      888.15     1018.15     27.01 o
   1   2  30       16.87       42.10      4.93 o
   2   2  30      172.73      182.02      9.31 o
   3   2  30      334.39      322.73     12.36 o
   4   2  30     1083.62     1070.55     27.00 o
   5   2  30      321.32      276.71     18.74 o
   6   2  30      133.99      150.27     15.77 o
   7   2  30        0.54        0.20     11.40 o
   1   3  30     2048.81     2142.33     27.48 o
   2   3  30      225.69      202.11      8.61 o
   3   3  30     1731.02     1684.80     28.81 o
   4   3  30      622.62      654.77     19.39 o
   5   3  30      834.71      847.86     27.37 o
   6   3  30       14.61       22.50     10.01 o
   7   3  30        2.22        5.07      8.94 o
   0   4  30      196.78      210.34     12.40 o
   1   4  30      111.71      121.02      9.98 o
   2   4  30      311.55      329.56     16.49 o
   3   4  30      566.26      560.86     16.00 o
   4   4  30      235.95      259.09     14.92 o
   5   4  30        0.03       19.97      9.03 o
   6   4  30       47.86       78.29     16.27 o
   1   5  30      484.40      430.56     14.91 o
   2   5  30       19.70       24.09      8.43 o
   3   5  30       59.75       59.31     13.24 o
   4   5  30       20.47       16.23      6.69 o
   5   5  30      148.44      155.42     16.61 o
   6   5  30       45.32       35.36     11.20 o
   0   6  30      168.28      154.34     16.25 o
   1   6  30      795.85      787.46     21.25 o
   2   6  30       26.09       18.21      7.15 o
   3   6  30       25.53       37.40      6.82 o
   4   6  30       10.35       16.45      6.79 o
   5   6  30       12.12       24.39      9.43 o
   6   6  30        1.45        0.86      9.44 o
   1   7  30     1082.13      964.00     28.11 o
   2   7  30       27.02       31.63      7.30 o
   3   7  30       17.18       11.08      5.79 o
   4   7  30        2.19        0.11      4.89 o
   5   7  30        2.29        6.91      7.73 o
   0   8  30      345.42      378.94     24.55 o
   1   8  30       95.57       86.20     10.17 o
   2   8  30      142.72      158.13     14.05 o
   3   8  30       16.38        8.96      6.18 o
   4   8  30      332.97      342.93     15.64 o
   1   9  30       78.55       65.00      9.92 o
   2   9  30      284.03      272.99     15.72 o
   3   9  30      269.81      271.45     16.10 o
   0  10  30      114.74      112.02     26.68 o
   1  10  30       24.14       11.64     11.88 o
   2  10  30      202.36      204.27     20.18 o
   1   1  31       15.69       15.90      4.06 o
   2   1  31      318.93      298.91      9.16 o
   3   1  31       49.33       42.72      6.35 o
   4   1  31      159.53      166.22     13.36 o
   5   1  31      148.88      143.56     13.96 o
   6   1  31      107.30      128.69     15.71 o
   7   1  31       33.68       41.46     18.30 o
   0   2  31      249.85      291.28     14.29 o
   1   2  31       84.51       87.65      6.59 o
   2   2  31      161.05      165.85      9.04 o
   3   2  31      302.41      351.87     15.32 o
   4   2  31      462.95      455.45     16.45 o
   5   2  31      169.41      162.97     15.60 o
   6   2  31       13.75        5.74      8.93 o
   7   2  31       47.01       31.72     11.85 o
   1   3  31      195.92      222.83      8.33 o
   2   3  31      122.30      148.65     10.59 o
   3   3  31      583.14      527.49     15.30 o
   4   3  31       66.33       91.65      9.66 o
   5   3  31       66.92       98.93     12.73 o
   6   3  31       14.17       17.08      9.50 o
   7   3  31       56.12       63.80     11.55 o
   0   4  31      220.12      307.59     17.10 o
   1   4  31      455.14      446.66     12.97 o
   2   4  31        0.40       -0.47      5.00 o
   3   4  31     1622.33     1673.66     41.36 o
   4   4  31      597.04      560.40     18.55 o
   5   4  31       43.54       40.04      9.87 o
   6   4  31      438.71      481.78     61.20 o
   1   5  31      212.67      223.50     13.00 o
   2   5  31      140.28      113.59     11.24 o
   3   5  31      233.17      226.78     24.98 o
   4   5  31        3.64       12.26      8.32 o
   5   5  31        1.23       31.15     12.42 o
   6   5  31       52.06       52.14     14.83 o
   0   6  31      218.50      235.56     19.70 o
   1   6  31     2534.69     2381.49     39.79 o
   2   6  31       31.66       53.33      7.98 o
   3   6  31      951.55      824.47     20.61 o
   4   6  31        8.22       13.52      5.97 o
   5   6  31        2.41       -1.79      8.62 o
   6   6  31       94.25      106.34     15.34 o
   1   7  31        0.85        7.96      6.08 o
   2   7  31      135.09      130.49     12.90 o
   3   7  31       17.35       16.71      6.34 o
   4   7  31       18.52        9.33      5.64 o
   5   7  31        0.49        9.05      9.00 o
   0   8  31      288.57      325.07     44.67 o
   1   8  31        7.52        6.95      6.05 o
   2   8  31      146.91      153.55     15.53 o
   3   8  31       21.91       22.96      7.07 o
   4   8  31       55.97       54.63      8.08 o
   1   9  31       31.39       29.11      8.21 o
   2   9  31        0.03        1.87      6.34 o
   3   9  31      118.61      111.91     13.84 o
   0  10  31      109.07      137.21     29.56 o
   1  10  31       18.05        8.13     12.04 o
   2  10  31       42.81       52.52     13.32 o
   0   0  32     4001.22     3873.38     96.18 o
   1   0  32      263.69      272.52     14.68 o
   2   0  32      514.34      530.50     45.50 o
   3   0  32       13.46       24.27      8.34 o
   4   0  32       48.57       35.33     11.36 o
   5   0  32       67.36       56.55     18.76 o
   6   0  32     1426.18     1438.65     66.73 o
   7   0  32      155.66      157.31     30.84 o
   1   1  32      667.75      666.18     15.73 o
   2   1  32       84.21       72.76      8.47 o
   3   1  32        1.50        2.64      4.35 o
   4   1  32       19.81       22.19      6.33 o
   5   1  32        9.79       19.72      8.15 o
   6   1  32       61.07       56.46     14.35 o
   7   1  32        2.91       18.41     13.92 o
   0   2  32     2270.65     2158.79     44.64 o
   1   2  32        0.18        9.92      3.28 o
   2   2  32      138.52      152.69      8.16 o
   3   2  32      578.25      519.42     23.97 o
   4   2  32      302.63      293.75     26.60 o
   5   2  32      167.37      152.12     14.46 o
   6   2  32       19.30       21.06      9.81 o
   7   2  32      115.44      122.87     28.58 o
   1   3  32      201.27      201.15      8.55 o
   2   3  32       27.94       24.41      5.16 o
   3   3  32      146.66      145.92     10.07 o
   4   3  32      841.57      767.65     21.45 o
   5   3  32       19.84       25.00      9.39 o
   6   3  32      107.35      102.34     14.11 o
   7   3  32        0.30       21.23      9.85 o
   0   4  32     2235.34     2352.88     62.85 o
   1   4  32     1303.84     1210.38     39.67 o
   2   4  32      185.53      211.58     14.15 o
   3   4  32     1396.09     1373.44     35.01 o
   4   4  32      284.74      309.10     19.98 o
   5   4  32      422.95      371.66     40.00 o
   6   4  32      475.85      430.54     32.31 o
   1   5  32      973.55      961.95     22.68 o
   2   5  32      104.85      131.35     12.05 o
   3   5  32      132.13      133.58     12.51 o
   4   5  32       29.71       23.45      8.50 o
   5   5  32      398.23      302.73     26.32 o
   6   5  32       73.45       59.91     15.75 o
   0   6  32      176.02      149.90     16.28 o
   1   6  32     2010.71     2023.17     49.32 o
   2   6  32       40.80       16.76      6.22 o
   3   6  32      978.02      905.07     33.73 o
   4   6  32      203.41      189.45     14.00 o
   5   6  32       61.26       83.40     17.02 o
   6   6  32       72.65       57.60     17.27 o
   1   7  32      191.61      191.36     13.50 o
   2   7  32        4.26        8.23      6.11 o
   3   7  32        8.39        6.03      5.74 o
   4   7  32       29.10       18.04      9.08 o
   5   7  32      351.54      383.60     50.59 o
   0   8  32      314.48      338.11     25.57 o
   1   8  32       14.15       22.40      7.15 o
   2   8  32       45.50       33.82     16.66 o
   3   8  32       17.44       15.22      7.04 o
   4   8  32      182.78      192.19     25.10 o
   1   9  32       47.94       47.89      9.67 o
   2   9  32        0.04        1.10      6.54 o
   3   9  32        1.16       -2.26      6.49 o
   0  10  32      140.53       95.21     26.48 o
   1  10  32        0.91       -1.61     11.41 o
   1   1  33      255.94      278.07     13.27 o
   2   1  33      368.78      354.52     13.44 o
   3   1  33       12.94       10.00      4.95 o
   4   1  33       35.14       42.67      7.34 o
   5   1  33      273.17      279.45     20.56 o
   6   1  33       96.04      125.87     18.83 o
   7   1  33       22.93       38.25     14.81 o
   0   2  33      537.31      640.93     22.75 o
   1   2  33      348.74      336.16      9.93 o
   2   2  33       32.70       28.63      5.21 o
   3   2  33       17.21       11.81      7.07 o
   4   2  33      161.92      147.97     11.48 o
   5   2  33       59.59       61.59     10.67 o
   6   2  33       23.95       25.50     10.17 o
   7   2  33        2.23       -6.27     11.96 o
   1   3  33       37.72       34.43      5.55 o
   2   3  33       13.06        3.84      3.50 o
   3   3  33      201.46      183.73     13.48 o
   4   3  33       17.35       14.08      6.50 o
   5   3  33       35.71       22.28      9.01 o
   6   3  33        1.16       -0.63      8.66 o
   0   4  33     3166.66     3282.95     82.36 o
   1   4  33      887.57      865.09     24.05 o
   2   4  33      150.25      161.85     12.73 o
   3   4  33     1120.12     1151.03     36.37 o
   4   4  33       86.45       69.54     11.07 o
   5   4  33      127.81      142.23     21.69 o
   6   4  33        1.60       24.94     14.55 o
   1   5  33      756.72      751.24     31.08 o
   2   5  33      293.78      332.74     18.57 o
   3   5  33       79.24       88.85     13.91 o
   4   5  33      364.71      318.72     21.05 o
   5   5  33       29.73       34.39     13.14 o
   6   5  33       13.01        7.57     12.63 o
   0   6  33        1.03        1.79      7.57 o
   1   6  33      113.64      120.43     13.29 o
   2   6  33       67.68       36.70      8.00 o
   3   6  33       49.12       60.54     17.15 o
   4   6  33       12.35       12.95     11.00 o
   5   6  33       15.47       40.32     14.69 o
   1   7  33       96.00      118.24     14.22 o
   2   7  33        9.11       10.62      6.44 o
   3   7  33        3.05        2.90      7.34 o
   4   7  33        0.25       -0.83      5.86 o
   5   7  33        0.01        1.68      8.90 o
   0   8  33      107.62      140.07     17.56 o
   1   8  33       16.68       26.15      7.56 o
   2   8  33        3.08        6.53      6.78 o
   3   8  33       17.47       18.27      7.18 o
   4   8  33        9.41       15.75      7.50 o
   1   9  33        1.14        4.93      6.94 o
   2   9  33       19.48       25.16      8.07 o
   3   9  33       49.74       45.16     10.81 o
   0  10  33      409.27      433.21     48.07 o
   1  10  33        1.49        0.84     11.46 o
   0   0  34     2068.28     2127.46     64.26 o
   1   0  34      228.40      245.06     15.33 o
   2   0  34      114.14      115.75     18.43 o
   3   0  34        2.47        5.82      7.16 o
   4   0  34       75.27       61.46     11.52 o
   5   0  34       82.60       40.46     17.94 o
   6   0  34        1.45        2.62     15.94 o
   7   0  34      501.61      518.81     44.93 o
   1   1  34       65.24       85.11      7.26 o
   2   1  34      796.02      800.36     15.66 o
   3   1  34      164.48      139.70     10.20 o
   4   1  34      112.61      128.84     12.04 o
   5   1  34       35.73       33.60      9.04 o
   6   1  34      144.78      130.64     18.57 o
   7   1  34      363.31      370.76     30.48 o
   0   2  34      290.25      345.22     16.10 o
   1   2  34      933.87      978.29     17.56 o
   2   2  34      371.68      353.63     10.61 o
   3   2  34      810.19      726.48     18.91 o
   4   2  34       31.76       11.81      6.17 o
   5   2  34       17.09       18.92      8.83 o
   6   2  34       18.83       27.73     10.64 o
   7   2  34      138.87      178.14     23.00 o
   1   3  34     1001.66      933.05     17.16 o
   2   3  34       96.66      112.02      7.47 o
   3   3  34       48.94       64.88      9.24 o
   4   3  34      746.57      680.24     20.57 o
   5   3  34        1.42        8.88      8.37 o
   6   3  34        2.07       17.03      9.54 o
   0   4  34     2197.91     2239.47     51.13 o
   1   4  34      239.38      288.54     15.64 o
   2   4  34       66.65       50.55      8.81 o
   3   4  34     1589.58     1542.01     41.10 o
   4   4  34      136.61      135.60     21.66 o
   5   4  34       99.50       86.09     16.36 o
   6   4  34       36.96       22.82     23.90 o
   1   5  34      322.61      337.91     14.94 o
   2   5  34      196.18      172.60     25.69 o
   3   5  34        3.88        8.22      7.04 o
   4   5  34        0.30       -2.68      8.50 o
   5   5  34        0.41       10.75     11.42 o
   6   5  34        5.02       25.62     14.82 o
   0   6  34        0.73       -0.81      7.00 o
   1   6  34       94.48       99.24     15.85 o
   2   6  34        0.46        2.02      5.11 o
   3   6  34       37.21       37.61      8.89 o
   4   6  34        2.26       15.47     11.35 o
   5   6  34       22.55       25.50     13.50 o
   1   7  34       69.08       58.33      8.87 o
   2   7  34       30.93       36.51     13.08 o
   3   7  34       33.39       36.68      7.65 o
   4   7  34        0.30        0.51      6.75 o
   5   7  34        9.10       -5.59     10.70 o
   0   8  34      660.86      681.44     47.37 o
   1   8  34       83.31       59.41     11.48 o
   2   8  34      123.98      131.38     12.48 o
   3   8  34       39.73       44.41      8.54 o
   4   8  34       22.12       14.87      7.33 o
   1   9  34      104.89       89.06     11.89 o
   2   9  34      160.47      162.18     14.69 o
   3   9  34        0.31        4.06      7.09 o
   0  10  34       22.27        5.60     17.89 o
   1  10  34        1.39       -0.52     18.53 o
   1   1  35      516.44      514.54     21.67 o
   2   1  35       40.23       61.84      6.49 o
   3   1  35        3.54        7.15      4.91 o
   4   1  35      543.62      514.61     17.48 o
   5   1  35       51.89       44.19     10.08 o
   6   1  35      188.64      212.74     24.26 o
   7   1  35      268.03      317.79     42.00 o
   0   2  35        2.24       14.97      6.06 o
   1   2  35     1131.31     1137.96     19.35 o
   2   2  35       21.67       13.21      4.06 o
   3   2  35       14.11       32.71      6.35 o
   4   2  35      690.79      650.29     43.81 o
   5   2  35       60.53       46.21     10.09 o
   6   2  35       17.96        6.59      9.62 o
   1   3  35     1085.65     1059.96     18.75 o
   2   3  35       64.39       70.30      6.38 o
   3   3  35      968.09      920.20     25.56 o
   4   3  35       50.17       54.94      8.69 o
   5   3  35      399.90      427.00     27.24 o
   6   3  35       34.52       37.64     11.39 o
   1   4  35     2185.31     2070.95     40.47 o
   2   4  35       99.60      106.90     11.18 o
   3   4  35        0.52        4.79      8.10 o
   4   4  35       16.75       20.86      8.24 o
   5   4  35      215.08      238.54     30.23 o
   6   4  35       10.61       16.61     13.45 o
   1   5  35       49.41       65.74      8.62 o
   2   5  35       32.68       36.76     14.09 o
   3   5  35     1128.92     1014.59     28.61 o
   4   5  35       55.03       51.20     14.09 o
   5   5  35       49.28       69.46     28.63 o
   6   5  35      396.32      495.42     57.58 o
   0   6  35      159.10      151.54     19.87 o
   1   6  35       10.01        7.86      5.85 o
   2   6  35      193.26      202.06     13.85 o
   3   6  35      334.61      385.98     20.63 o
   4   6  35        2.48        4.84      7.99 o
   5   6  35      103.55       84.61     16.78 o
   1   7  35      389.33      383.65     18.20 o
   2   7  35        4.69       14.73      7.03 o
   3   7  35        8.10        1.54      6.06 o
   4   7  35       23.70       15.82      7.97 o
   5   7  35       41.06       22.97     13.35 o
   0   8  35       18.96       26.58     10.56 o
   1   8  35        1.65        8.71      6.82 o
   2   8  35        0.03        3.51      6.62 o
   3   8  35      108.47      127.26     12.84 o
   4   8  35       26.67       12.03      7.68 o
   1   9  35       29.18       21.64      8.37 o
   2   9  35        1.03        6.06      7.39 o
   3   9  35       25.78       15.87      7.92 o
   0  10  35      309.82      323.97     42.93 o
   0   0  36      154.78      180.18     20.10 o
   1   0  36      367.78      414.42     18.63 o
   2   0  36      196.96      212.70     16.48 o
   3   0  36     2987.74     2844.70     61.21 o
   4   0  36       87.96      101.58     11.55 o
   5   0  36        1.47      -12.49     12.49 o
   6   0  36       81.61      104.41     25.55 o
   7   0  36      109.86       85.49     26.42 o
   1   1  36        4.82        7.03      3.95 o
   2   1  36     1082.14     1082.73     22.64 o
   3   1  36      380.48      356.19     13.78 o
   4   1  36      293.14      267.09     14.99 o
   5   1  36       20.05       13.09      8.60 o
   6   1  36       54.12       51.35     14.51 o
   7   1  36       45.58       85.05     19.71 o
   0   2  36      258.29      251.92     28.94 o
   1   2  36      231.14      261.93      9.65 o
   2   2  36      348.79      330.50     10.70 o
   3   2  36     1770.52     1667.42     30.76 o
   4   2  36       28.64       43.55      8.02 o
   5   2  36       70.98       52.88     11.59 o
   6   2  36       31.42       47.76     11.54 o
   1   3  36      151.25      179.76      9.16 o
   2   3  36      383.90      360.91     16.82 o
   3   3  36       16.27       11.51      8.14 o
   4   3  36      126.61       98.62     10.31 o
   5   3  36       19.87       20.32      8.92 o
   6   3  36       12.80       18.70     10.77 o
   0   4  36     7888.13     7737.80    125.81 o
   1   4  36      117.67      116.88     11.48 o
   2   4  36      322.73      326.59     16.29 o
   3   4  36      311.01      276.39     25.16 o
   4   4  36        6.50        1.55      7.65 o
   5   4  36        7.60       28.03     12.65 o
   6   4  36       20.75       40.90     17.58 o
   1   5  36        2.95        4.00      5.08 o
   2   5  36     4532.28     4304.68    101.15 o
   3   5  36      780.79      847.43     26.40 o
   4   5  36      252.62      227.51     19.48 o
   5   5  36       34.72       40.31     17.79 o
   6   5  36       17.81       22.35     14.29 o
   0   6  36      252.83      279.35     22.36 o
   1   6  36      248.93      224.91     14.61 o
   2   6  36        1.20        7.05      6.13 o
   3   6  36        2.69       -3.61      6.16 o
   4   6  36       28.07       32.68     12.21 o
   5   6  36       96.97       93.40     17.74 o
   1   7  36       15.88       13.92      6.91 o
   2   7  36       53.63       43.30      8.51 o
   3   7  36       19.99       16.82      7.02 o
   4   7  36        9.43       -3.74      7.09 o
   0   8  36      153.05      153.87     18.92 o
   1   8  36       11.07       16.13      7.64 o
   2   8  36       14.04       18.63      7.88 o
   3   8  36       94.04      103.56     10.99 o
   4   8  36        4.17        7.50      8.05 o
   1   9  36       95.92       97.70     12.33 o
   2   9  36      172.14      209.00     16.53 o
   1   1  37       14.87        9.87      4.55 o
   2   1  37      228.09      225.95     12.27 o
   3   1  37      175.84      150.75     10.78 o
   4   1  37        4.85       -2.54      5.69 o
   5   1  37        7.24        2.64      8.10 o
   6   1  37       93.43      128.30     18.84 o
   0   2  37      324.54      317.58     18.76 o
   1   2  37        9.46       12.63      4.15 o
   2   2  37       29.96       31.93      4.96 o
   3   2  37       62.79       67.91      7.94 o
   4   2  37      157.10      138.89     15.09 o
   5   2  37       10.12       10.31      8.79 o
   6   2  37       72.48       79.21     13.95 o
   1   3  37       35.24       29.40      5.02 o
   2   3  37        0.00        5.72      4.23 o
   3   3  37      704.71      641.22     33.13 o
   4   3  37       34.82       33.50      7.77 o
   5   3  37       25.30       24.68      9.86 o
   6   3  37        0.00       -8.76      8.76 o
   0   4  37     8122.30     7863.50    140.99 o
   1   4  37      297.25      297.50     17.53 o
   2   4  37      422.71      374.30     17.55 o
   3   4  37       11.34        4.45      8.05 o
   4   4  37      283.54      247.89     18.49 o
   5   4  37        4.32       -2.72     10.25 o
   6   4  37      216.12      181.50     22.80 o
   1   5  37       63.21       74.46      8.95 o
   2   5  37      597.22      674.69     36.45 o
   3   5  37      315.43      342.78     19.99 o
   4   5  37      124.94      148.25     37.89 o
   5   5  37       72.62       60.53     14.86 o
   0   6  37      252.47      254.46     37.60 o
   1   6  37       58.25       53.81      8.69 o
   2   6  37      203.69      189.61     21.91 o
   3   6  37       21.44       26.82      8.89 o
   4   6  37        0.02        0.23      8.18 o
   5   6  37       81.46       99.33     15.28 o
   1   7  37       52.13       37.06      7.93 o
   2   7  37      128.33       89.10     10.89 o
   3   7  37       45.84       34.33      7.87 o
   4   7  37       73.74       70.71     12.65 o
   0   8  37      189.89      161.25     19.99 o
   1   8  37       90.26       87.91     11.03 o
   2   8  37       28.13       31.25      8.63 o
   3   8  37        9.71        0.20      6.77 o
   1   9  37       92.33       90.47     11.81 o
   2   9  37        0.19        4.95      7.97 o
   0   0  38      564.88      552.28     31.31 o
   1   0  38     1276.74     1235.28     34.49 o
   2   0  38      278.15      292.42     17.24 o
   3   0  38     1070.26      998.25     33.06 o
   4   0  38      111.42      104.82     11.83 o
   5   0  38        0.51       -3.29     13.57 o
   6   0  38        3.79       -9.30     15.68 o
   1   1  38      215.73      209.46     11.54 o
   2   1  38      154.79      151.66     10.41 o
   3   1  38      112.43       87.64      9.09 o
   4   1  38        0.00        3.81      6.16 o
   5   1  38       33.99       30.59      9.48 o
   6   1  38       79.63      125.94     18.79 o
   0   2  38     1791.19     1641.15     78.11 o
   1   2  38       52.04       65.41      6.11 o
   2   2  38      238.43      236.70     10.46 o
   3   2  38       10.84       18.38      6.74 o
   4   2  38       32.93       14.19      8.48 o
   5   2  38        0.63       -0.35      7.91 o
   6   2  38       26.76       35.50     11.20 o
   1   3  38      531.24      510.66     13.27 o
   2   3  38       48.83       57.66      6.17 o
   3   3  38      182.11      136.31     12.65 o
   4   3  38      266.33      235.39     16.09 o
   5   3  38       83.49       88.32     12.80 o
   6   3  38       22.42       26.32     11.42 o
   0   4  38      442.56      533.10     24.44 o
   1   4  38      303.89      348.26     17.12 o
   2   4  38      273.40      242.81     16.03 o
   3   4  38       29.56       21.58      9.72 o
   4   4  38       15.36       30.43     12.58 o
   5   4  38      110.20      106.97     18.28 o
   6   4  38        1.74        7.57     13.70 o
   1   5  38      106.80      118.81     10.60 o
   2   5  38      341.99      363.85     19.54 o
   3   5  38       70.20       68.89     13.41 o
   4   5  38       77.57       80.14     19.30 o
   5   5  38       84.09       80.43     13.65 o
   0   6  38      140.81      140.26     17.45 o
   1   6  38        0.05        8.30      6.15 o
   2   6  38      225.58      256.95     15.75 o
   3   6  38      279.45      282.94     19.27 o
   4   6  38       78.76       78.32     12.54 o
   5   6  38        0.28       -5.40     12.45 o
   1   7  38       31.46       43.01      8.25 o
   2   7  38       11.31       10.63      7.12 o
   3   7  38       32.52       18.02      7.79 o
   4   7  38       13.38       16.44     10.23 o
   0   8  38        3.07        7.12      9.68 o
   1   8  38       47.60       49.33      9.40 o
   2   8  38        4.75        5.73      7.20 o
   3   8  38       24.96       26.71      8.33 o
   1   9  38      101.74      120.14     13.33 o
   2   9  38      253.45      243.04     22.10 o
   1   1  39       87.32       95.97      8.57 o
   2   1  39       36.55       26.51      7.01 o
   3   1  39      266.55      216.92     15.66 o
   4   1  39        7.89        9.00      6.39 o
   5   1  39       82.47       84.45     12.47 o
   6   1  39       12.93      -10.74     10.74 o
   0   2  39       14.23       65.83      9.89 o
   1   2  39      194.73      200.78      9.99 o
   2   2  39       53.71       52.51      6.92 o
   3   2  39      511.72      446.68     25.35 o
   4   2  39        1.23        9.38      6.40 o
   5   2  39       38.80       39.74     10.16 o
   6   2  39        0.14       -4.69     11.43 o
   1   3  39      954.33      980.31     18.91 o
   2   3  39      171.05      164.17     13.34 o
   3   3  39        1.42       15.72      9.21 o
   4   3  39        3.23        2.28      6.57 o
   5   3  39       64.25       52.17     11.09 o
   6   3  39       26.85       30.03     14.58 o
   0   4  39       17.04       47.27     17.92 o
   1   4  39      436.05      438.70     18.20 o
   2   4  39      101.93       72.24     10.17 o
   3   4  39      558.64      504.81     26.32 o
   4   4  39      150.09      124.23     14.31 o
   5   4  39        6.50       11.31      9.56 o
   6   4  39       71.56       60.16     24.52 o
   1   5  39      123.12      121.08     10.87 o
   2   5  39       23.40       21.65      9.09 o
   3   5  39        0.20        4.03      8.92 o
   4   5  39      139.02      115.15     27.61 o
   5   5  39       98.43       99.01     18.62 o
   0   6  39      139.92      150.63     17.63 o
   1   6  39      160.73      183.29     13.65 o
   2   6  39     1031.93     1075.00     27.26 o
   3   6  39      269.35      338.49     25.35 o
   4   6  39       12.89        2.35      8.97 o
   5   6  39      212.93      174.09     23.41 o
   1   7  39       96.78      121.71     15.06 o
   2   7  39        8.58        3.03      6.69 o
   3   7  39       31.34       13.99     11.56 o
   4   7  39       46.68       66.79     11.10 o
   0   8  39      374.51      335.54     27.84 o
   1   8  39      156.62      154.06     14.90 o
   2   8  39        2.79       10.65      8.39 o
   3   8  39        0.00       -0.30      6.75 o
   1   9  39       50.93       63.40     10.99 o
   2   9  39        5.89        6.25      8.06 o
   0   0  40     5433.04     5643.82    137.21 o
   1   0  40      613.37      643.70     24.79 o
   2   0  40        0.13       10.05      7.06 o
   3   0  40     1388.21     1259.90     54.18 o
   4   0  40      313.59      329.43     24.40 o
   5   0  40        1.76        6.94     14.86 o
   6   0  40      399.99      487.96     48.12 o
   1   1  40       10.68       19.08      5.56 o
   2   1  40       33.38       23.28      7.80 o
   3   1  40       24.16       22.95     18.74 o
   4   1  40       11.46        6.00      6.39 o
   5   1  40        0.21       11.95     10.41 o
   6   1  40       84.20       92.34     17.26 o
   0   2  40      499.91      574.17     23.09 o
   1   2  40       13.83       14.76      4.55 o
   2   2  40        2.66       -0.04      4.56 o
   3   2  40      638.96      572.24     20.92 o
   4   2  40        2.26       10.73      6.56 o
   5   2  40      124.70      117.69     14.38 o
   6   2  40       16.00       30.35     14.34 o
   1   3  40     1741.57     1664.05     26.02 o
   2   3  40       15.61       12.11      6.53 o
   3   3  40      231.17      215.28     20.43 o
   4   3  40       96.47       97.81     10.76 o
   5   3  40       42.41       34.08     34.24 o
   6   3  40       12.43       20.14     12.87 o
   0   4  40     1948.92     1868.99     52.15 o
   1   4  40     1024.44      942.52     29.73 o
   2   4  40       70.15       52.03      9.00 o
   3   4  40      129.96      123.68     16.71 o
   4   4  40        4.23        5.74      9.76 o
   5   4  40      371.76      344.27     29.61 o
   1   5  40       20.60       15.12      6.30 o
   2   5  40      315.43      395.22     20.59 o
   3   5  40      113.95       73.23     14.24 o
   4   5  40       19.62       34.76     12.93 o
   5   5  40       14.52       17.71     10.39 o
   0   6  40       41.66       24.86     10.36 o
   1   6  40      474.82      476.51     21.38 o
   2   6  40      152.26      195.86     14.59 o
   3   6  40      113.49      111.94     16.71 o
   4   6  40        9.80       12.59      9.39 o
   5   6  40        8.93       13.88     14.53 o
   1   7  40       60.22       65.54      9.89 o
   2   7  40       59.29       71.97     10.48 o
   3   7  40       26.80       25.61      8.91 o
   4   7  40        2.57        1.15      8.15 o
   0   8  40      114.20      139.63     27.19 o
   1   8  40       37.53       35.86      8.99 o
   2   8  40       74.01       77.77     11.69 o
   3   8  40       17.44        8.92      7.48 o
   1   9  40       78.12       85.74     12.12 o
   1   1  41      580.14      581.80     16.90 o
   2   1  41      470.53      462.20     15.66 o
   3   1  41       28.07       30.70      7.97 o
   4   1  41      310.79      316.94     17.34 o
   5   1  41        5.93        0.80     19.23 o
   6   1  41       12.85       28.89     13.59 o
   0   2  41     3632.17     3668.72     71.09 o
   1   2  41      131.23      147.94      9.00 o
   2   2  41      578.59      499.29     15.91 o
   3   2  41       65.63       55.16      9.21 o
   4   2  41       20.71       29.83      7.81 o
   5   2  41       10.22       14.99      9.37 o
   6   2  41        0.11        7.28     12.71 o
   1   3  41      101.62      109.01     12.19 o
   2   3  41      309.92      278.93     13.40 o
   3   3  41      178.57      142.47     15.91 o
   4   3  41      277.59      241.87     32.49 o
   5   3  41        6.71       17.27     14.14 o
   6   3  41      101.86       94.21     18.70 o
   0   4  41        3.78       36.33     10.00 o
   1   4  41       22.93       31.07      7.69 o
   2   4  41      111.23       80.72     10.54 o
   3   4  41       54.14       40.38     11.69 o
   4   4  41      329.87      290.43     26.41 o
   5   4  41        2.09       10.74     10.16 o
   1   5  41        1.04        0.49      5.54 o
   2   5  41      304.76      328.80     19.97 o
   3   5  41       49.76       54.78     27.01 o
   4   5  41        5.68        9.18      8.42 o
   5   5  41        5.57       14.88     10.71 o
   0   6  41      186.49      149.09     18.82 o
   1   6  41      290.08      266.44     22.97 o
   2   6  41       22.19       28.07      7.68 o
   3   6  41        0.12        5.16      7.84 o
   4   6  41       69.44       54.37     11.52 o
   1   7  41      387.41      443.79     24.53 o
   2   7  41      402.66      433.22     20.80 o
   3   7  41        0.53       -4.94      6.62 o
   4   7  41       11.51       11.74      8.23 o
   0   8  41        0.42        1.28     10.14 o
   1   8  41       18.53       44.99      9.95 o
   2   8  41        4.81       13.42      8.19 o
   3   8  41        2.25        8.82      7.44 o
   1   9  41      191.84      194.90     16.40 o
   0   0  42      286.19      361.35     27.45 o
   1   0  42      218.60      224.47     17.90 o
   2   0  42     1101.61      984.82     32.49 o
   3   0  42       83.41       43.75     20.43 o
   4   0  42        2.82       -2.10      8.45 o
   5   0  42       10.94       -5.81     14.29 o
   6   0  42      323.61      370.55     42.72 o
   1   1  42      137.07      167.84     11.25 o
   2   1  42      439.60      482.63     16.13 o
   3   1  42       97.98       60.61      8.18 o
   4   1  42       10.59        8.69      7.05 o
   5   1  42       39.65       52.58     13.70 o
   6   1  42      310.75      399.18     30.41 o
   0   2  42     5063.82     5426.75     95.41 o
   1   2  42      894.72      933.90     18.93 o
   2   2  42      176.85      185.25     11.82 o
   3   2  42      186.63      213.87     13.30 o
   4   2  42       97.99       79.56     10.12 o
   5   2  42      238.45      244.32     19.16 o
   6   2  42       83.37       60.23     15.86 o
   1   3  42      180.59      162.86      9.52 o
   2   3  42       11.47       18.95      8.79 o
   3   3  42      192.14      180.73     19.00 o
   4   3  42        0.02       -5.54      9.73 o
   5   3  42        1.21       17.80     12.30 o
   6   3  42        0.00        5.59     13.91 o
   0   4  42      400.79      404.34     22.28 o
   1   4  42       24.45        6.13      7.23 o
   2   4  42       17.54       27.83      7.82 o
   3   4  42      113.95       75.74     13.97 o
   4   4  42      118.39      124.16     14.69 o
   5   4  42       41.94       52.76     11.96 o
   1   5  42       79.23       78.23      9.67 o
   2   5  42       67.31       46.25      9.61 o
   3   5  42       62.31       73.23     15.06 o
   4   5  42       44.15       40.16     11.37 o
   5   5  42      157.50      164.67     23.06 o
   0   6  42      322.35      294.13     29.97 o
   1   6  42        0.14        5.86      6.30 o
   2   6  42      206.34      187.38     14.34 o
   3   6  42       18.78       15.21      8.37 o
   4   6  42      180.45      184.62     18.58 o
   1   7  42      165.26      178.42     17.91 o
   2   7  42      485.14      469.67     23.29 o
   3   7  42        1.10        3.32      8.51 o
   4   7  42       30.50       28.53      9.86 o
   0   8  42       66.95       53.32     26.63 o
   1   8  42       59.65       82.40     11.70 o
   2   8  42       43.12       41.73      9.74 o
   1   1  43      864.34      909.66     21.89 o
   2   1  43     1714.50     1570.36     30.37 o
   3   1  43       30.36       22.93      6.54 o
   4   1  43       65.06       75.06     10.27 o
   5   1  43        5.09        7.72     10.80 o
   6   1  43       14.12       20.64     24.68 o
   0   2  43     3520.26     3617.19     71.61 o
   1   2  43      689.16      722.26     17.05 o
   2   2  43       12.57       15.91      5.77 o
   3   2  43       53.76       63.51      8.34 o
   4   2  43       40.67       13.92      7.21 o
   5   2  43       69.77       74.89     12.65 o
   6   2  43       21.68       21.32     13.42 o
   1   3  43      173.58      157.13     13.37 o
   2   3  43        0.77       -2.07      7.82 o
   3   3  43      109.44      127.62     16.65 o
   4   3  43        3.27       -2.74      9.76 o
   5   3  43       69.27       41.05     14.58 o
   0   4  43      528.88      500.00     24.93 o
   1   4  43       20.24       19.22      7.47 o
   2   4  43      579.34      502.03     26.33 o
   3   4  43      227.69      147.64     18.41 o
   4   4  43        3.84        7.34      8.89 o
   5   4  43      213.80      246.20     32.63 o
   1   5  43      127.43      118.55     11.43 o
   2   5  43       49.73       48.21     12.36 o
   3   5  43       18.01        4.79      8.96 o
   4   5  43       18.30       14.57      9.05 o
   5   5  43        3.11       -0.17     12.68 o
   0   6  43       77.84      113.53     38.81 o
   1   6  43      265.72      265.57     18.06 o
   2   6  43      369.60      340.27     23.81 o
   3   6  43      277.47      251.27     19.95 o
   4   6  43       80.89       92.83     18.92 o
   1   7  43       10.12       14.77      7.93 o
   2   7  43      208.64      180.19     15.02 o
   3   7  43        0.94       12.52      9.30 o
   0   8  43        7.55       -3.18     10.41 o
   1   8  43        1.41        2.88      7.85 o
   2   8  43       57.45       63.14     11.34 o
   0   0  44      545.58      622.55     36.35 o
   1   0  44      161.59      149.80     19.56 o
   2   0  44      624.16      594.88     25.85 o
   3   0  44        3.72       10.67      7.88 o
   4   0  44      170.59      198.13     20.13 o
   5   0  44       55.27       74.59     22.21 o
   6   0  44        1.30      -12.95     14.86 o
   1   1  44     1988.41     2036.01     35.26 o
   2   1  44     1163.10     1078.80     25.26 o
   3   1  44      650.55      525.90     17.83 o
   4   1  44        0.21        1.97      6.29 o
   5   1  44       78.96       76.91     23.83 o
   6   1  44        2.83       12.60     12.99 o
   0   2  44      105.29      181.87     16.12 o
   1   2  44       60.29       62.76      6.79 o
   2   2  44      135.29      129.29     10.71 o
   3   2  44      464.37      420.55     17.10 o
   4   2  44       41.24       48.36     10.41 o
   5   2  44      130.23      133.07     15.23 o
   1   3  44      781.32      767.81     48.03 o
   2   3  44       20.06       34.16     10.74 o
   3   3  44        0.75       -0.02      8.05 o
   4   3  44        0.43       -1.61     12.00 o
   5   3  44      131.29      108.31     15.37 o
   0   4  44       72.29       58.92     11.83 o
   1   4  44        2.51        1.80      6.94 o
   2   4  44      102.06      104.08     31.05 o
   3   4  44        0.69        7.44      9.04 o
   4   4  44       10.65        5.95     10.31 o
   5   4  44       19.13       12.88     10.36 o
   1   5  44       14.71       11.19      6.09 o
   2   5  44      218.06      202.31     16.54 o
   3   5  44        2.86       16.94     10.78 o
   4   5  44       12.01       11.77      9.18 o
   5   5  44        8.56       -2.50      9.65 o
   0   6  44        9.46       33.35     17.04 o
   1   6  44      847.15      868.62     25.14 o
   2   6  44        0.00       14.76     10.34 o
   3   6  44       30.63       28.96     10.39 o
   4   6  44        2.13        5.76      9.75 o
   1   7  44       68.16       74.44     10.91 o
   2   7  44       80.07       64.72     16.28 o
   3   7  44       37.89       53.77     12.36 o
   0   8  44      147.42      148.76     21.14 o
   1   8  44      142.32      139.36     14.43 o
   2   8  44        0.36        9.59      8.36 o
   1   1  45      174.74      169.93     11.69 o
   2   1  45        7.14       27.13      6.84 o
   3   1  45      161.86      198.54     13.51 o
   4   1  45       39.43       37.58      9.99 o
   5   1  45        3.88        3.82     10.90 o
   0   2  45       64.54       95.59     26.91 o
   1   2  45       51.04       70.36      7.08 o
   2   2  45        0.19        9.09      5.66 o
   3   2  45       12.56       20.81      6.46 o
   4   2  45       81.04       72.64     11.73 o
   5   2  45        0.15        1.02     15.02 o
   1   3  45      214.26      256.48     17.34 o
   2   3  45       30.00       29.47     10.52 o
   3   3  45       39.70       26.59     13.11 o
   4   3  45       62.58       58.48     11.23 o
   5   3  45       74.37       64.69     17.54 o
   0   4  45       59.79       50.59     11.78 o
   1   4  45        9.07       11.65      7.18 o
   2   4  45       99.33       86.09     14.94 o
   3   4  45      122.52      143.33     18.23 o
   4   4  45        0.11        9.55      9.14 o
   5   4  45       70.45       67.57     16.83 o
   1   5  45      312.00      274.51     16.63 o
   2   5  45       28.09       17.79     10.53 o
   3   5  45      101.03      103.17     28.99 o
   4   5  45        5.41        2.25      8.80 o
   0   6  45      560.88      551.36     29.26 o
   1   6  45      335.02      353.84     20.65 o
   2   6  45      285.39      303.18     24.42 o
   3   6  45        0.69        0.09      8.35 o
   4   6  45        4.53       10.31     10.58 o
   1   7  45       19.69       22.57      8.47 o
   2   7  45        1.56       13.17      7.91 o
   3   7  45        1.20       19.13     10.36 o
   0   8  45        8.31       27.16     13.70 o
   1   8  45      325.88      372.66     32.00 o
   0   0  46       37.88       58.30     16.55 o
   1   0  46      940.59     1013.19     34.32 o
   2   0  46      514.38      434.64     23.03 o
   3   0  46       94.61       68.85     12.76 o
   4   0  46      309.33      337.70     37.63 o
   5   0  46        0.79       22.11     17.58 o
   1   1  46       31.79       64.84      8.08 o
   2   1  46      124.34      103.79     10.38 o
   3   1  46       23.96       18.82      6.69 o
   4   1  46       18.71       13.21     10.47 o
   5   1  46       60.90       95.34     17.08 o
   0   2  46       23.57       34.42      9.83 o
   1   2  46      607.96      620.72     18.55 o
   2   2  46       20.19       13.29      6.07 o
   3   2  46      163.16      151.02     12.08 o
   4   2  46       35.33       16.61      8.81 o
   5   2  46       53.31       57.41     12.56 o
   1   3  46       63.38       51.60      9.50 o
   2   3  46       17.69        8.16      9.66 o
   3   3  46       43.78       42.46     12.88 o
   4   3  46      114.79      101.45     14.10 o
   5   3  46       26.79       32.24     11.82 o
   0   4  46       91.95      104.74     15.50 o
   1   4  46      478.27      469.99     20.80 o
   2   4  46        0.00       -1.00      7.90 o
   3   4  46       22.96       39.20     12.45 o
   4   4  46       76.50       55.38     12.35 o
   5   4  46       18.43       24.81     14.81 o
   1   5  46       95.92       86.20     10.62 o
   2   5  46      123.52      153.37     19.96 o
   3   5  46      172.84      159.42     24.60 o
   4   5  46        0.19       10.70      9.61 o
   0   6  46       34.68       47.82     24.73 o
   1   6  46       10.55       10.04      7.09 o
   2   6  46        9.42       12.62     11.81 o
   3   6  46       20.04       30.56     10.40 o
   4   6  46        5.27        5.83     15.39 o
   1   7  46      209.91      236.79     17.26 o
   2   7  46      132.17      163.24     14.76 o
   3   7  46        8.11        9.78      9.94 o
   0   8  46     1041.42     1147.84    114.72 o
   1   8  46      238.75      230.19     17.68 o
   1   1  47     1382.25     1432.39     37.12 o
   2   1  47       55.48       58.47      8.51 o
   3   1  47       19.63       16.32      6.66 o
   4   1  47      117.70      128.53     26.42 o
   5   1  47      472.63      487.36     28.38 o
   0   2  47      567.33      565.42     25.38 o
   1   2  47        0.14        7.50      5.70 o
   2   2  47      332.09      323.78     15.20 o
   3   2  47       38.77       32.08      7.46 o
   4   2  47       95.28       54.02     11.03 o
   5   2  47        3.53        5.67     23.44 o
   1   3  47        3.29       11.71      7.63 o
   2   3  47       19.52       15.48      9.63 o
   3   3  47       48.03       43.18     12.52 o
   4   3  47      238.71      241.31     31.95 o
   5   3  47        1.17        6.50     12.30 o
   0   4  47       47.23       52.95     12.65 o
   1   4  47       78.97       93.12     14.56 o
   2   4  47        3.01       -1.30      8.83 o
   3   4  47       31.36       29.02     11.36 o
   4   4  47        5.23        6.42      8.47 o
   1   5  47      119.76      127.71     12.28 o
   2   5  47        0.75        5.34      9.90 o
   3   5  47      162.89      154.05     19.96 o
   4   5  47       22.84       24.51     11.67 o
   0   6  47      212.95      257.55     24.05 o
   1   6  47        0.39        2.74      6.90 o
   2   6  47        9.70        9.00      9.01 o
   3   6  47      204.09      199.00     18.87 o
   1   7  47        0.46        9.78      7.98 o
   2   7  47      111.99       92.54     12.34 o
   0   8  47       34.86       87.40     19.95 o
   0   0  48     4910.18     4946.83    131.55 o
   1   0  48     6333.66     6335.88    112.23 o
   2   0  48     1133.32     1110.42     37.33 o
   3   0  48      167.77      127.34     16.66 o
   4   0  48      649.49      667.92     50.61 o
   5   0  48        0.85        4.37     16.04 o
   1   1  48       64.82       94.35      9.70 o
   2   1  48      435.38      401.31     16.57 o
   3   1  48        9.95       10.90      6.73 o
   4   1  48      174.81      171.16     14.44 o
   5   1  48        2.23       33.86     12.95 o
   0   2  48      106.64      120.92     17.79 o
   1   2  48       25.70       35.00      7.11 o
   2   2  48      149.44      175.75     12.83 o
   3   2  48       21.57       23.33      7.11 o
   4   2  48      144.80      117.02     13.92 o
   5   2  48       79.24       72.69     22.05 o
   1   3  48       17.38       27.07      8.33 o
   2   3  48       12.25       29.88     11.39 o
   3   3  48       87.29       81.80     15.14 o
   4   3  48        1.88        9.72      9.49 o
   5   3  48       19.49       29.68     14.85 o
   0   4  48       80.22       79.13     17.63 o
   1   4  48        7.35       18.98      7.64 o
   2   4  48       25.54       25.20     23.83 o
   3   4  48       21.05       16.18     11.39 o
   4   4  48       13.72       11.81      9.89 o
   1   5  48        7.43       14.67      6.93 o
   2   5  48       15.91        3.27     13.60 o
   3   5  48       81.70       98.70     22.54 o
   4   5  48       70.05       51.35     12.96 o
   0   6  48      373.18      456.04     29.29 o
   1   6  48       11.51        8.53      7.62 o
   2   6  48       19.03       15.69      9.35 o
   3   6  48       44.33       69.52     15.11 o
   1   7  48       81.30       84.57     12.02 o
   2   7  48       92.40       58.28     13.03 o
   1   1  49      751.99      783.61     21.75 o
   2   1  49      143.51      207.15     17.03 o
   3   1  49        1.31        3.03      6.22 o
   4   1  49       24.10       14.07      7.42 o
   5   1  49       71.19       66.86     15.83 o
   0   2  49      167.86      167.85     17.28 o
   1   2  49       58.64       52.55      8.14 o
   2   2  49        4.59        3.61      6.04 o
   3   2  49       78.08      103.25     10.66 o
   4   2  49       17.44        7.90      8.40 o
   1   3  49      226.34      184.43     19.90 o
   2   3  49       45.27       29.93     11.92 o
   3   3  49       79.20       65.66     21.98 o
   4   3  49      140.39      144.73     19.32 o
   0   4  49        0.22       -2.06      8.22 o
   1   4  49       11.72       20.39      8.48 o
   2   4  49      471.45      497.03     47.96 o
   3   4  49        6.23       22.20     11.15 o
   4   4  49       59.24       36.22     12.74 o
   1   5  49       27.87       34.90      8.68 o
   2   5  49       35.04       15.39     18.87 o
   3   5  49       13.59       31.00     12.11 o
   4   5  49       21.75       44.47     15.52 o
   0   6  49       86.58      102.96     17.58 o
   1   6  49       20.36        4.69      7.33 o
   2   6  49       61.86       95.90     17.48 o
   3   6  49       55.03       67.41     13.61 o
   1   7  49       14.54       25.71      9.33 o
   2   7  49      330.57      302.64     23.70 o
   0   0  50      897.42      948.84     48.73 o
   1   0  50       27.02       65.38     12.33 o
   2   0  50       20.25       20.85     10.41 o
   3   0  50        0.95       12.13      8.96 o
   4   0  50       51.60       59.71     14.05 o
   1   1  50      112.36      155.61     13.22 o
   2   1  50     2257.64     2156.19     41.39 o
   3   1  50       42.42       30.27      7.87 o
   4   1  50      121.29      101.40     11.59 o
   0   2  50       29.85       48.11     11.36 o
   1   2  50       11.86        6.24      6.35 o
   2   2  50        0.54        6.73      6.13 o
   3   2  50      280.27      312.14     17.34 o
   4   2  50       38.01       52.93     14.11 o
   5   2  50      183.39      149.65     28.63 o
   1   3  50      299.49      338.40     33.98 o
   2   3  50        2.93        5.76     10.12 o
   3   3  50       27.84       26.27     11.97 o
   4   3  50        0.81       22.70     12.18 o
   0   4  50      484.07      483.04     27.04 o
   1   4  50        2.06        1.45      8.90 o
   2   4  50        4.57       19.86     12.80 o
   3   4  50        0.00       13.89     18.84 o
   4   4  50        0.12        9.61      9.71 o
   1   5  50        5.59       11.94      7.31 o
   2   5  50       62.58       82.73     36.40 o
   3   5  50       38.96       44.36     13.66 o
   0   6  50      192.68      192.15     22.16 o
   1   6  50      138.38      140.20     24.79 o
   2   6  50       10.90       19.10      9.97 o
   1   7  50       40.08       49.88     11.00 o
   1   1  51      116.05      161.28     12.54 o
   2   1  51      317.72      395.68     17.75 o
   3   1  51        4.44        8.47      6.61 o
   4   1  51       11.77       14.90      8.32 o
   0   2  51       46.09       32.15     16.81 o
   1   2  51      394.11      401.38     16.05 o
   2   2  51       23.38       17.63      8.45 o
   3   2  51      135.17      144.28     18.83 o
   4   2  51       48.94       45.74     16.14 o
   1   3  51       32.05       32.34     11.63 o
   2   3  51       61.18       41.11     13.38 o
   3   3  51       24.38       23.86     12.01 o
   4   3  51      172.22      183.12     29.92 o
   0   4  51        0.53        2.35      8.64 o
   1   4  51       16.26       11.38      8.76 o
   2   4  51       43.33       54.48     14.99 o
   3   4  51        3.79       -9.58     10.74 o
   4   4  51       20.85       33.65     11.68 o
   1   5  51        0.54       -2.85      6.66 o
   2   5  51       16.11       22.19      9.95 o
   3   5  51       78.03       66.31     15.80 o
   0   6  51      299.10      298.82     26.68 o
   1   6  51       10.18        8.45      8.42 o
   2   6  51       11.48        8.81      9.30 o
   0   0  52      865.56     1015.46     51.82 o
   1   0  52     1028.73      994.24     35.95 o
   2   0  52      454.19      495.93     48.73 o
   3   0  52       84.60       73.72     19.51 o
   4   0  52       98.72       81.86     15.72 o
   1   1  52      959.31      902.89     24.26 o
   2   1  52      155.00      180.08     13.73 o
   3   1  52       37.23       25.20      7.70 o
   4   1  52      142.40      142.65     16.06 o
   0   2  52       76.31       63.85     19.18 o
   1   2  52       22.32       35.41     19.33 o
   2   2  52       13.54       34.90     11.41 o
   3   2  52      191.27      199.92     22.03 o
   4   2  52        9.97       28.06     12.53 o
   1   3  52        0.10        8.65      9.86 o
   2   3  52       55.33       53.65     13.92 o
   3   3  52        1.98       10.65     12.00 o
   4   3  52       24.82       27.19     12.90 o
   0   4  52       16.56       32.81     11.40 o
   1   4  52      253.72      287.30     20.58 o
   2   4  52       30.08       25.57     17.17 o
   3   4  52      128.84      147.36     21.42 o
   1   5  52      116.85      141.26     15.97 o
   2   5  52       27.68       46.46     11.60 o
   3   5  52        1.57       15.34     11.70 o
   0   6  52       48.14       37.27     26.68 o
   1   6  52        2.72        1.72      7.52 o
   2   6  52        9.88       -2.34      9.57 o
   1   1  53      124.61      142.37     12.22 o
   2   1  53        0.44        1.75      6.66 o
   3   1  53        6.00       -0.04      6.88 o
   4   1  53       11.28        7.09      7.63 o
   0   2  53      372.93      358.83     38.40 o
   1   2  53      703.30      691.59     38.45 o
   2   2  53      175.96      164.19     33.65 o
   3   2  53      161.13      155.82     20.41 o
   4   2  53       20.67       10.54     12.08 o
   1   3  53      249.85      282.33     24.99 o
   2   3  53       23.87       12.18     10.53 o
   3   3  53       57.82       57.39     15.14 o
   4   3  53       36.38       50.43     15.03 o
   0   4  53      390.30      428.81     27.44 o
   1   4  53      313.70      358.00     23.18 o
   2   4  53        4.67        8.79     14.16 o
   3   4  53       32.03       39.97     14.70 o
   1   5  53        0.08        5.28      8.83 o
   2   5  53       20.67       21.38      9.79 o
   0   6  53       27.85       33.79     13.82 o
   1   6  53       62.89       58.39     13.38 o
   0   0  54     1196.13     1206.49     57.73 o
   1   0  54        8.99       11.88      9.56 o
   2   0  54      725.33      722.57     56.65 o
   3   0  54       23.74       20.48     11.95 o
   4   0  54      140.08      179.74     21.60 o
   1   1  54       98.96      107.97     15.75 o
   2   1  54       48.78       70.02      9.84 o
   3   1  54       10.31        1.09      7.25 o
   4   1  54        2.65        2.88      7.38 o
   0   2  54      775.45      785.46     48.68 o
   1   2  54      336.42      369.20     29.97 o
   2   2  54        9.38       10.93     10.83 o
   3   2  54      216.88      235.08     34.91 o
   4   2  54       83.37       68.77     16.87 o
   1   3  54       21.08       18.80     11.10 o
   2   3  54       11.53       29.65     12.45 o
   3   3  54       60.13       43.43     13.32 o
   0   4  54       17.94       31.75     12.70 o
   1   4  54        0.01        7.31      9.14 o
   2   4  54      202.88      244.33     25.78 o
   3   4  54        3.06       10.70     12.39 o
   1   5  54       11.37       12.78      9.51 o
   2   5  54       71.48       77.34     15.47 o
   0   6  54      278.62      314.05     28.97 o
   1   6  54       60.09      115.09     16.27 o
   1   1  55      158.29      170.50     13.55 o
   2   1  55      383.99      399.88     20.25 o
   3   1  55        0.49        5.88      7.42 o
   4   1  55       25.43       23.80      8.84 o
   0   2  55       16.20       59.53     18.46 o
   1   2  55        0.00       18.70     10.68 o
   2   2  55       77.75       66.66     14.77 o
   3   2  55       35.79       15.36     14.42 o
   1   3  55       61.63       58.23     15.00 o
   2   3  55      124.64      123.21     35.73 o
   3   3  55       87.44       35.58     13.98 o
   0   4  55        7.95        9.34     10.91 o
   1   4  55        1.87       11.72      9.16 o
   2   4  55      242.55      302.81     28.28 o
   3   4  55       10.64       11.21     13.90 o
   1   5  55       16.75       19.44      9.91 o
   2   5  55       38.94       61.92     13.16 o
   0   0  56        0.28       22.77     15.53 o
   1   0  56       15.46        4.90      9.63 o
   2   0  56       42.11       52.91     13.62 o
   3   0  56       20.54       34.45     24.37 o
   1   1  56       17.94       22.32      7.85 o
   2   1  56      123.04      128.51     12.46 o
   3   1  56      137.56      144.39     20.95 o
   0   2  56      568.28      594.43     44.01 o
   1   2  56      159.34      163.58     21.44 o
   2   2  56      263.46      195.98     22.97 o
   3   2  56      237.84      185.92     23.00 o
   1   3  56        5.47       17.52     15.73 o
   2   3  56       49.58       56.98     16.55 o
   3   3  56       68.16       62.52     16.03 o
   0   4  56       78.35      109.44     17.66 o
   1   4  56       58.98       50.18     11.67 o
   2   4  56       45.33       85.52     52.67 o
   1   5  56       26.55       30.98     11.12 o
   1   1  57        8.58       18.19      7.60 o
   2   1  57      241.05      237.89     16.39 o
   3   1  57      351.80      372.44     20.58 o
   0   2  57      119.53      102.35     24.01 o
   1   2  57        8.84       13.40     11.96 o
   2   2  57        0.21       13.38     17.17 o
   3   2  57      185.05      225.21     24.78 o
   1   3  57       72.05       99.66     18.20 o
   2   3  57      502.49      536.89     52.77 o
   0   4  57      175.72      137.52     30.02 o
   1   4  57      106.59       94.99     14.25 o
   2   4  57        0.97      -11.22     11.22 o
   0   0  58      109.98       97.73     22.67 o
   1   0  58      144.74      120.69     17.79 o
   2   0  58      170.60      172.68     20.44 o
   3   0  58        0.49       -8.18     10.48 o
   1   1  58        0.95        0.67      6.70 o
   2   1  58       12.03       21.61      8.43 o
   3   1  58        1.42       20.34      8.51 o
   0   2  58       55.68       74.80     22.00 o
   1   2  58       11.31       31.51     12.37 o
   2   2  58      811.69      911.16     48.63 o
   3   2  58        2.29       -8.19     11.21 o
   1   3  58       15.52       22.80     12.96 o
   2   3  58      252.89      295.85     28.35 o
   0   4  58      359.06      468.17     49.76 o
   1   4  58       31.22       43.40     11.85 o
   1   1  59       36.79       35.17      8.91 o
   2   1  59       52.89       62.66     14.67 o
   0   2  59      108.78      125.49     27.35 o
   1   2  59       15.48       -2.53     15.32 o
   2   2  59       53.39       45.81     14.72 o
   1   3  59        0.04        6.21     11.64 o
   2   3  59        0.30       17.84     12.84 o
   0   4  59       53.97       39.02     22.62 o
   0   0  60        7.77        9.66     15.63 o
   1   0  60       22.13       22.37     12.18 o
   2   0  60       36.68       19.60     12.56 o
   1   1  60        6.84       11.91     11.18 o
   2   1  60        8.21        8.55     15.42 o
   0   2  60       30.22       44.78     19.89 o
   1   2  60        3.63       -1.13     10.37 o
   2   2  60      108.13      145.30     20.85 o
   1   3  60        0.82       -7.44     10.17 o
   1   1  61       48.42       43.71     14.99 o
   2   1  61      165.95      229.59     24.70 o
   0   2  61        7.81        3.55     15.83 o
   1   2  61      253.99      284.51     36.37 o
   0   0  62       28.15       32.28     18.51 o
   1   0  62        7.80        6.92     11.53 o
   1   1  62       49.10       60.91     29.97 o
   0   2  62       40.11       44.88     21.54 o
 
